# Supplementary material for: Profiling and bioinformatic analysis of circular RNA expression regulated by c-Myc
Source: Oncotarget. 2017 May 10;8(42):71587–96. doi: 10.18632/oncotarget.17788 (PMC5641074; doi:10.18632/oncotarget.17788)
Supplement: Supplementary file 2 [file oncotarget-08-71587-s002.xlsx]

## Sheet: Sheet1
Supplementary Table S2. Differentially expressed circRNAs and their target miRNAs.
Annotations		P-value and FDR		Fold change and Regulation		miRNA Binding Sites
circRNA	Alias	P-value	FDR	FC (abs)	Regulation	MRE1	MRE2	MRE3	MRE4	MRE5
hsa_circRNA_103557	hsa_circ_0068631	1.5671e-07	1.4686e-05	14.7168	down	hsa-miR-22-5p	hsa-miR-218-2-3p	hsa-miR-544a	hsa-miR-758-3p	hsa-miR-615-3p
hsa_circRNA_103497	hsa_circ_0067772	1.255e-08	6.081e-06	11.4269	down	hsa-miR-34b-5p	hsa-miR-34c-5p	hsa-miR-518a-5p	hsa-miR-527	hsa-miR-567
hsa_circRNA_001493	hsa_circ_0000851	2.26649e-06	4.2314e-05	9.82199	down	hsa-miR-619-3p	hsa-miR-200a-5p	hsa-miR-550a-5p	hsa-miR-550a-3-5p
hsa_circRNA_104308	hsa_circ_0079375	2.33876e-06	4.2576e-05	8.89986	down	hsa-miR-29b-2-5p	hsa-miR-1271-3p	hsa-miR-125b-2-3p	hsa-miR-499a-3p	hsa-miR-623
hsa_circRNA_102993	hsa_circ_0007888	7.31e-09	4.128e-06	8.35781	down	hsa-miR-877-5p	hsa-miR-422a	hsa-miR-524-3p	hsa-miR-651-3p	hsa-miR-624-5p
hsa_circRNA_104203	hsa_circ_0004368	8.4029e-07	2.5693e-05	8.09368	down	hsa-miR-92a-2-5p	hsa-miR-542-5p	hsa-miR-491-5p	hsa-miR-548a-3p	hsa-miR-429
hsa_circRNA_104315	hsa_circ_0079480	4.9308e-07	2.1444e-05	6.8741	down	hsa-miR-346	hsa-miR-654-3p	hsa-miR-377-3p	hsa-miR-142-5p	hsa-miR-539-3p
hsa_circRNA_104134	hsa_circ_0004136	1.956e-08	7.056e-06	5.67463	down	hsa-miR-508-5p	hsa-miR-502-5p	hsa-miR-99a-5p	hsa-miR-10b-3p	hsa-miR-519d-5p
hsa_circRNA_103972	hsa_circ_0074264	9.38907e-06	0.000102711	5.44198	down	hsa-miR-642a-3p	hsa-miR-23a-5p	hsa-miR-148b-5p	hsa-miR-873-3p	hsa-miR-888-3p
hsa_circRNA_400019	hsa_circ_0092342	5.41649e-06	7.3269e-05	5.16609	down	hsa-miR-1298-3p	hsa-miR-612	hsa-miR-204-3p	hsa-miR-20b-3p	hsa-miR-135a-3p
hsa_circRNA_101853	hsa_circ_0004354	2.5804e-07	1.5686e-05	4.90063	down	hsa-miR-345-3p	hsa-miR-146b-3p	hsa-miR-16-5p	hsa-miR-195-5p	hsa-miR-874-3p
hsa_circRNA_100946	hsa_circ_0024162	2.7766e-07	1.6292e-05	4.70089	down	hsa-let-7g-3p	hsa-miR-127-5p	hsa-miR-1468-3p	hsa-miR-183-5p	hsa-miR-891a-3p
hsa_circRNA_101525	hsa_circ_0035381	4e-11	1.81e-07	4.63283	down	hsa-miR-124-5p	hsa-miR-624-5p	hsa-miR-802	hsa-miR-302d-3p	hsa-miR-9-5p
hsa_circRNA_100412	hsa_circ_0015454	1.29061e-05	0.000124328	4.5728	down	hsa-miR-545-3p	hsa-miR-432-5p	hsa-miR-19b-3p	hsa-miR-19a-3p	hsa-miR-214-3p
hsa_circRNA_101531	hsa_circ_0035445	1.65218e-05	0.000143274	4.5572	down	hsa-miR-100-3p	hsa-miR-584-5p	hsa-miR-21-5p	hsa-miR-329-3p	hsa-miR-632
hsa_circRNA_101055	hsa_circ_0026218	3.313e-07	1.7815e-05	4.42701	down	hsa-miR-383-3p	hsa-miR-766-3p	hsa-miR-570-3p	hsa-miR-145-3p	hsa-miR-204-3p
hsa_circRNA_100844	hsa_circ_0022603	1.02874e-05	0.000107346	4.2446	down	hsa-miR-320a	hsa-miR-320b	hsa-miR-497-3p	hsa-miR-22-3p	hsa-miR-98-5p
hsa_circRNA_101852	hsa_circ_0040039	2.435e-06	4.3312e-05	4.20095	down	hsa-miR-424-5p	hsa-miR-15b-5p	hsa-miR-16-5p	hsa-miR-195-5p	hsa-miR-15a-5p
hsa_circRNA_103541	hsa_circ_0068462	1.4887e-07	1.4622e-05	4.19959	down	hsa-miR-224-5p	hsa-miR-668-5p	hsa-miR-520h	hsa-miR-520g-3p	hsa-miR-548a-3p
hsa_circRNA_101353	hsa_circ_0031897	2.4188e-07	1.5612e-05	4.15403	down	hsa-miR-561-3p	hsa-miR-545-3p	hsa-miR-504-5p	hsa-miR-450b-5p	hsa-miR-335-5p
hsa_circRNA_102113	hsa_circ_0002069	5.7373e-07	2.3565e-05	4.07248	down	hsa-miR-106b-3p	hsa-miR-545-5p	hsa-miR-766-5p	hsa-miR-660-3p	hsa-miR-625-5p
hsa_circRNA_102694	hsa_circ_0000993	1.59044e-05	0.000140894	4.06555	down	hsa-miR-195-5p	hsa-miR-15b-5p	hsa-miR-16-5p	hsa-miR-497-5p	hsa-miR-15a-5p
hsa_circRNA_104574	hsa_circ_0083756	4.6344e-07	2.1066e-05	3.95467	down	hsa-miR-21-5p	hsa-miR-205-5p	hsa-miR-873-5p	hsa-miR-558	hsa-miR-495-5p
hsa_circRNA_100688	hsa_circ_0020097	9.80876e-06	0.000106019	3.93962	down	hsa-miR-625-3p	hsa-miR-382-5p	hsa-miR-628-5p	hsa-miR-141-5p	hsa-miR-217
hsa_circRNA_101291	hsa_circ_0030741	1.30087e-06	3.205e-05	3.87692	down	hsa-miR-21-3p	hsa-miR-655-3p	hsa-miR-568	hsa-miR-188-5p	hsa-miR-382-5p
hsa_circRNA_103555	hsa_circ_0068610	3.25385e-06	5.2691e-05	3.8734	down	hsa-miR-619-5p	hsa-miR-130a-5p	hsa-miR-103a-3p	hsa-miR-107	hsa-miR-33a-5p
hsa_circRNA_102598	hsa_circ_0052131	5.13962e-06	7.0758e-05	3.71438	down	hsa-miR-485-5p	hsa-miR-377-5p	hsa-miR-105-3p	hsa-miR-298	hsa-miR-409-3p
hsa_circRNA_102225	hsa_circ_0046188	9.096e-08	1.1844e-05	3.67771	down	hsa-miR-520g-3p	hsa-miR-520h	hsa-miR-17-3p	hsa-miR-422a	hsa-miR-764
hsa_circRNA_102879	hsa_circ_0057552	2.202e-07	1.4686e-05	3.67008	down	hsa-miR-335-3p	hsa-miR-580-3p	hsa-miR-130b-5p	hsa-miR-302a-3p	hsa-miR-653-3p
hsa_circRNA_001046	hsa_circ_0000395	9.45e-08	1.1844e-05	3.62956	down	hsa-miR-802	hsa-miR-30c-1-3p	hsa-miR-1-5p	hsa-miR-1468-3p	hsa-miR-100-3p
hsa_circRNA_000662	hsa_circ_0001171	5.4464e-07	2.2575e-05	3.59629	down	hsa-miR-627-3p	hsa-miR-296-3p	hsa-miR-122-3p	hsa-miR-598-3p	hsa-miR-563
hsa_circRNA_104135	hsa_circ_0007874	3.0819e-06	5.0818e-05	3.57237	down	hsa-miR-199a-5p	hsa-miR-544a	hsa-miR-29b-1-5p	hsa-miR-204-5p	hsa-miR-876-5p
hsa_circRNA_101695	hsa_circ_0007146	8.4164e-07	2.5693e-05	3.56599	down	hsa-miR-17-3p	hsa-miR-33b-3p	hsa-miR-885-3p	hsa-miR-128-3p	hsa-miR-329-3p
hsa_circRNA_103890	hsa_circ_0007158	3.6936e-06	5.715e-05	3.49132	down	hsa-miR-583	hsa-miR-185-5p	hsa-miR-519c-3p	hsa-miR-106b-5p	hsa-miR-20b-5p
hsa_circRNA_001259	hsa_circ_0000077	7.22168e-06	8.5412e-05	3.4435	down	hsa-miR-619-5p	hsa-miR-30b-3p	hsa-miR-891a-3p	hsa-miR-485-5p	hsa-miR-665
hsa_circRNA_104325	hsa_circ_0079540	2.01044e-05	0.000159354	3.44297	down	hsa-miR-503-3p	hsa-miR-33b-5p	hsa-miR-33a-5p	hsa-miR-30d-3p	hsa-miR-525-5p
hsa_circRNA_103076	hsa_circ_0060733	1.75149e-06	3.6133e-05	3.39439	down	hsa-miR-330-3p	hsa-miR-155-5p	hsa-miR-330-5p	hsa-miR-146a-3p	hsa-miR-15a-3p
hsa_circRNA_102660	hsa_circ_0053422	5.39699e-06	7.3224e-05	3.30096	down	hsa-miR-141-5p	hsa-miR-449c-5p	hsa-miR-146b-5p	hsa-miR-505-5p	hsa-miR-770-5p
hsa_circRNA_102494	hsa_circ_0004066	6.5338e-07	2.4e-05	3.23692	down	hsa-miR-877-3p	hsa-miR-185-3p	hsa-miR-486-3p	hsa-miR-761	hsa-miR-328-5p
hsa_circRNA_100627	hsa_circ_0007797	8.3274e-07	2.5693e-05	3.19626	down	hsa-miR-525-5p	hsa-miR-520a-5p	hsa-miR-570-5p	hsa-miR-618	hsa-miR-130b-5p
hsa_circRNA_104625	hsa_circ_0084501	1.01966e-05	0.000107346	3.10865	down	hsa-miR-548a-3p	hsa-miR-106b-3p	hsa-miR-199a-5p	hsa-miR-653-5p	hsa-miR-627-3p
hsa_circRNA_103794	hsa_circ_0003474	2.61244e-05	0.000190243	3.09798	down	hsa-miR-190a-5p	hsa-miR-190b	hsa-miR-493-3p	hsa-miR-1301-3p	hsa-miR-614
hsa_circRNA_102639	hsa_circ_0052877	4.9357e-07	2.1444e-05	3.08518	down	hsa-miR-376c-3p	hsa-miR-562	hsa-miR-802	hsa-miR-576-5p	hsa-miR-203a-5p
hsa_circRNA_104359	hsa_circ_0003340	0.000202145	0.000778595	2.9561	down	hsa-miR-92a-2-5p	hsa-miR-323a-5p	hsa-miR-449c-5p	hsa-miR-210-3p	hsa-miR-615-5p
hsa_circRNA_102119	hsa_circ_0044436	1.26215e-06	3.168e-05	2.93528	down	hsa-miR-22-5p	hsa-miR-503-3p	hsa-miR-524-3p	hsa-miR-525-3p	hsa-miR-548c-3p
hsa_circRNA_104227	hsa_circ_0078297	8.31254e-06	9.4125e-05	2.9158	down	hsa-miR-329-3p	hsa-miR-593-5p	hsa-miR-641	hsa-miR-103a-2-5p	hsa-miR-19b-1-5p
hsa_circRNA_100904	hsa_circ_0007767	6.3888e-07	2.4e-05	2.88068	down	hsa-miR-627-3p	hsa-miR-539-5p	hsa-let-7i-5p	hsa-miR-190b	hsa-miR-98-5p
hsa_circRNA_100790	hsa_circ_0000288	2.1149e-07	1.4686e-05	2.83563	down	hsa-miR-20b-3p	hsa-miR-150-3p	hsa-miR-133a-5p	hsa-miR-509-3p	hsa-miR-485-5p
hsa_circRNA_101459	hsa_circ_0034049	8.03177e-06	9.1867e-05	2.83036	down	hsa-miR-141-5p	hsa-miR-30b-3p	hsa-miR-646	hsa-miR-759	hsa-miR-452-3p
hsa_circRNA_102888	hsa_circ_0003915	1.30526e-06	3.205e-05	2.82533	down	hsa-miR-30c-1-3p	hsa-miR-9-5p	hsa-miR-661	hsa-miR-1264	hsa-miR-628-5p
hsa_circRNA_100290	hsa_circ_0013339	4.11288e-06	6.0725e-05	2.81588	down	hsa-miR-29b-3p	hsa-miR-29c-3p	hsa-miR-29a-3p	hsa-miR-767-5p	hsa-miR-218-5p
hsa_circRNA_101139	hsa_circ_0028173	3.78e-09	3.33e-06	2.78556	down	hsa-miR-640	hsa-miR-29b-1-5p	hsa-miR-508-5p	hsa-miR-598-3p	hsa-miR-145-5p
hsa_circRNA_104838	hsa_circ_0087641	4.515e-08	8.869e-06	2.76871	down	hsa-miR-136-5p	hsa-miR-103a-3p	hsa-miR-107	hsa-miR-581	hsa-miR-605-3p
hsa_circRNA_002044	hsa_circ_0000228	0.00011958	0.000532803	2.74171	down	hsa-miR-136-5p	hsa-miR-494-5p	hsa-miR-617	hsa-miR-148a-5p	hsa-miR-410-5p
hsa_circRNA_000455	hsa_circ_0001707	4.21847e-05	0.000261083	2.69928	down	hsa-miR-22-5p	hsa-miR-22-3p	hsa-miR-599	hsa-miR-138-5p	hsa-miR-20b-3p
hsa_circRNA_104166	hsa_circ_0077527	2.74918e-05	0.000196532	2.69476	down	hsa-miR-491-3p	hsa-miR-338-3p	hsa-miR-17-3p	hsa-miR-124-3p	hsa-miR-539-3p
hsa_circRNA_103029	hsa_circ_0059955	3.08251e-05	0.000211975	2.69087	down	hsa-miR-578	hsa-miR-628-5p	hsa-miR-875-3p	hsa-miR-371a-5p	hsa-miR-593-5p
hsa_circRNA_102359	hsa_circ_0047585	1.1374e-07	1.2534e-05	2.68447	down	hsa-miR-761	hsa-miR-569	hsa-miR-190b	hsa-miR-214-3p	hsa-miR-490-3p
hsa_circRNA_100115	hsa_circ_0011120	9.43027e-05	0.000446136	2.67803	down	hsa-miR-627-5p	hsa-miR-19b-2-5p	hsa-miR-19b-1-5p	hsa-miR-656-5p	hsa-miR-19a-5p
hsa_circRNA_102324	hsa_circ_0047151	2.2036e-07	1.4686e-05	2.65999	down	hsa-miR-642a-3p	hsa-miR-299-3p	hsa-miR-145-5p	hsa-miR-632	hsa-miR-346
hsa_circRNA_104313	hsa_circ_0079440	4.85032e-05	0.000289482	2.62247	down	hsa-miR-670-3p	hsa-miR-495-5p	hsa-miR-103a-2-5p	hsa-miR-623	hsa-miR-20a-3p
hsa_circRNA_100227	hsa_circ_0004877	1.1022e-07	1.2449e-05	2.60236	down	hsa-miR-24-3p	hsa-miR-217	hsa-miR-138-5p	hsa-miR-670-5p	hsa-miR-485-5p
hsa_circRNA_400072	hsa_circ_0092336	1.01106e-05	0.000107346	2.53093	down	hsa-miR-585-5p	hsa-miR-135a-5p	hsa-miR-135b-5p	hsa-miR-495-3p	hsa-miR-671-5p
hsa_circRNA_101226	hsa_circ_0029634	7.8686e-07	2.5382e-05	2.52591	down	hsa-miR-616-3p	hsa-miR-619-5p	hsa-miR-20b-3p	hsa-miR-562	hsa-miR-493-5p
hsa_circRNA_102051	hsa_circ_0006220	1.84804e-06	3.7274e-05	2.51013	down	hsa-miR-302c-3p	hsa-miR-520d-3p	hsa-miR-302b-3p	hsa-miR-302d-3p	hsa-miR-197-5p
hsa_circRNA_102661	hsa_circ_0005695	8.2509e-07	2.5693e-05	2.48444	down	hsa-miR-670-3p	hsa-miR-449c-5p	hsa-miR-146b-5p	hsa-miR-409-3p	hsa-miR-505-5p
hsa_circRNA_104204	hsa_circ_0078051	4.94525e-06	7.026e-05	2.47993	down	hsa-miR-619-5p	hsa-miR-370-3p	hsa-miR-448	hsa-miR-18b-5p	hsa-miR-18a-5p
hsa_circRNA_101223	hsa_circ_0029605	3.57581e-06	5.5839e-05	2.4321	down	hsa-miR-22-5p	hsa-miR-218-2-3p	hsa-miR-203a-5p	hsa-miR-214-3p	hsa-miR-26a-2-3p
hsa_circRNA_100759	hsa_circ_0004099	3.19e-09	3.33e-06	2.43051	down	hsa-miR-508-5p	hsa-miR-561-5p	hsa-miR-616-5p	hsa-miR-761	hsa-miR-328-5p
hsa_circRNA_100373	hsa_circ_0003039	3.955e-08	8.812e-06	2.43011	down	hsa-miR-181a-2-3p	hsa-miR-345-5p	hsa-miR-607	hsa-miR-873-3p	hsa-miR-219a-1-3p
hsa_circRNA_100453	hsa_circ_0008659	1.91274e-05	0.00015487	2.3991	down	hsa-miR-670-3p	hsa-miR-539-5p	hsa-miR-556-5p	hsa-miR-583	hsa-miR-556-3p
hsa_circRNA_100637	hsa_circ_0006956	9.7e-08	1.1844e-05	2.36769	down	hsa-miR-153-5p	hsa-miR-608	hsa-miR-18a-5p	hsa-miR-330-5p	hsa-miR-18b-5p
hsa_circRNA_101696	hsa_circ_0037777	1.45216e-05	0.000132542	2.36035	down	hsa-miR-520d-3p	hsa-miR-302d-3p	hsa-miR-483-5p	hsa-miR-373-3p	hsa-miR-342-5p
hsa_circRNA_101575	hsa_circ_0036044	1.71292e-06	3.5924e-05	2.35986	down	hsa-miR-570-5p	hsa-miR-549a	hsa-miR-218-1-3p	hsa-miR-490-3p	hsa-miR-224-5p
hsa_circRNA_105055	hsa_circ_0001946, CDR1as, ciRS-7	3.53336e-06	5.578e-05	2.35861	down	hsa-miR-7-5p	hsa-miR-139-3p	hsa-miR-30c-1-3p	hsa-miR-641	hsa-miR-671-5p
hsa_circRNA_104403	hsa_circ_0080628	7.38343e-05	0.000380368	2.35403	down	hsa-miR-450b-5p	hsa-miR-518c-3p	hsa-miR-518f-3p	hsa-miR-518b	hsa-miR-518d-3p
hsa_circRNA_100117	hsa_circ_0007895	3.86349e-05	0.000245189	2.3173	down	hsa-miR-627-5p	hsa-miR-19b-2-5p	hsa-miR-19b-1-5p	hsa-miR-656-5p	hsa-miR-19a-5p
hsa_circRNA_100272	hsa_circ_0004463	2.1968e-07	1.4686e-05	2.28094	down	hsa-miR-382-5p	hsa-miR-568	hsa-miR-629-3p	hsa-miR-152-5p	hsa-miR-380-3p
hsa_circRNA_100339	hsa_circ_0000131	6.48295e-05	0.000351199	2.27531	down	hsa-miR-410-5p	hsa-miR-219a-5p	hsa-miR-200a-3p	hsa-miR-194-5p	hsa-miR-30b-5p
hsa_circRNA_102885	hsa_circ_0007422	1.34372e-05	0.000127007	2.27281	down	hsa-miR-328-3p	hsa-miR-301a-5p	hsa-miR-330-5p	hsa-miR-329-5p	hsa-miR-494-5p
hsa_circRNA_101367	hsa_circ_0001998	3.15645e-06	5.167e-05	2.26336	down	hsa-miR-570-3p	hsa-miR-455-3p	hsa-miR-17-3p	hsa-miR-552-3p	hsa-miR-548c-3p
hsa_circRNA_104270	hsa_circ_0001666	1.024e-07	1.2175e-05	2.25262	down	hsa-miR-450a-1-3p	hsa-miR-661	hsa-miR-493-5p	hsa-miR-208a-5p	hsa-miR-612
hsa_circRNA_103429	hsa_circ_0066776	1.08362e-05	0.000111268	2.25105	down	hsa-miR-608	hsa-miR-496	hsa-miR-647	hsa-miR-579-3p	hsa-miR-613
hsa_circRNA_102116	hsa_circ_0003258	2.5316e-07	1.5668e-05	2.24926	down	hsa-miR-520d-3p	hsa-miR-500a-5p	hsa-miR-518c-3p	hsa-miR-103a-2-5p	hsa-miR-518f-3p
hsa_circRNA_104759	hsa_circ_0007367	1.45968e-06	3.3584e-05	2.2422	down	hsa-miR-370-3p	hsa-miR-608	hsa-miR-571	hsa-miR-1224-5p	hsa-let-7c-5p
hsa_circRNA_102459	hsa_circ_0049613	2.23141e-05	0.000170873	2.23476	down	hsa-miR-508-5p	hsa-miR-766-3p	hsa-miR-328-3p	hsa-miR-761	hsa-miR-497-3p
hsa_circRNA_100836	hsa_circ_0022505	4.27357e-05	0.00026341	2.23465	down	hsa-miR-224-3p	hsa-miR-889-5p	hsa-miR-182-5p	hsa-miR-196a-3p	hsa-miR-513a-5p
hsa_circRNA_100319	hsa_circ_0013912	7.4967e-07	2.5006e-05	2.22455	down	hsa-miR-573	hsa-miR-520g-5p	hsa-miR-877-5p	hsa-miR-27a-3p	hsa-miR-621
hsa_circRNA_103160	hsa_circ_0062261	6.31512e-05	0.000345239	2.22025	down	hsa-miR-147a	hsa-miR-503-5p	hsa-miR-885-3p	hsa-miR-370-3p	hsa-miR-215-3p
hsa_circRNA_103226	hsa_circ_0004795	2.65361e-06	4.5823e-05	2.17732	down	hsa-miR-30d-3p	hsa-miR-145-3p	hsa-miR-335-3p	hsa-miR-105-5p	hsa-miR-22-5p
hsa_circRNA_400069	hsa_circ_0092279	4.77557e-06	6.8495e-05	2.15398	down	hsa-miR-95-5p	hsa-miR-494-5p	hsa-miR-877-5p	hsa-miR-670-3p	hsa-miR-581
hsa_circRNA_104165	hsa_circ_0077526	1.65106e-06	3.5474e-05	2.12665	down	hsa-miR-338-3p	hsa-miR-539-3p	hsa-miR-653-3p	hsa-miR-485-5p	hsa-miR-670-3p
hsa_circRNA_101715	hsa_circ_0009065	0.000183918	0.000728895	2.12507	down	hsa-miR-627-3p	hsa-miR-449c-5p	hsa-miR-450a-2-3p	hsa-miR-23a-5p	hsa-miR-20a-3p
hsa_circRNA_104703	hsa_circ_0008305	1.62971e-05	0.000143206	2.12181	down	hsa-miR-545-5p	hsa-miR-381-5p	hsa-miR-147a	hsa-miR-429	hsa-miR-200b-3p
hsa_circRNA_102619	hsa_circ_0000977	1.64506e-05	0.000143206	2.11889	down	hsa-miR-452-5p	hsa-miR-874-3p	hsa-miR-218-1-3p	hsa-miR-767-5p	hsa-miR-218-2-3p
hsa_circRNA_101711	hsa_circ_0037969	1.55807e-05	0.000139118	2.11229	down	hsa-miR-219a-2-3p	hsa-miR-605-5p	hsa-miR-335-3p	hsa-miR-517-5p	hsa-miR-1298-5p
hsa_circRNA_104086	hsa_circ_0003738	2.78922e-06	4.7498e-05	2.11035	down	hsa-miR-122-3p	hsa-miR-490-5p	hsa-miR-92a-2-5p	hsa-miR-562	hsa-miR-302c-3p
hsa_circRNA_104600	hsa_circ_0005927	1.56327e-06	3.4363e-05	2.10954	down	hsa-miR-609	hsa-miR-758-5p	hsa-miR-548c-3p	hsa-miR-592	hsa-miR-452-3p
hsa_circRNA_400090	hsa_circ_0092341	9.10622e-06	0.000100346	2.10592	down	hsa-miR-328-3p	hsa-miR-212-5p	hsa-miR-135b-5p	hsa-miR-548d-3p	hsa-miR-135a-5p
hsa_circRNA_102806	hsa_circ_0008827	1.40883e-05	0.000131478	2.09347	down	hsa-miR-577	hsa-miR-892a	hsa-miR-770-5p	hsa-miR-890	hsa-miR-526b-3p
hsa_circRNA_001857	hsa_circ_0001010	0.000902188	0.00247335	2.0824	down	hsa-miR-499a-5p	hsa-miR-95-5p	hsa-miR-517-5p	hsa-miR-579-3p	hsa-miR-557
hsa_circRNA_100868	hsa_circ_0023255	0.000100714	0.000467922	2.08085	down	hsa-miR-298
hsa_circRNA_101656	hsa_circ_0004200	6.3367e-07	2.4e-05	2.07793	down	hsa-miR-28-5p	hsa-miR-646	hsa-miR-708-5p	hsa-miR-892b	hsa-miR-452-3p
hsa_circRNA_104323	hsa_circ_0079534	1.41846e-05	0.000131593	2.06932	down	hsa-miR-141-5p	hsa-miR-221-5p	hsa-miR-153-5p	hsa-miR-599	hsa-miR-136-5p
hsa_circRNA_104498	hsa_circ_0082452	2.391e-08	7.056e-06	2.05783	down	hsa-miR-493-5p	hsa-miR-20a-3p	hsa-miR-1185-5p	hsa-miR-762	hsa-miR-433-5p
hsa_circRNA_104357	hsa_circ_0080000	7.34492e-05	0.00037925	2.0537	down	hsa-miR-214-5p	hsa-miR-211-5p	hsa-miR-520a-5p	hsa-miR-105-3p	hsa-miR-198
hsa_circRNA_104621	hsa_circ_0084444	1.19472e-05	0.000119156	2.04785	down	hsa-miR-1468-3p	hsa-miR-186-5p	hsa-miR-506-5p	hsa-miR-548d-5p	hsa-miR-20b-3p
hsa_circRNA_102509	hsa_circ_0006446	0.00172448	0.00420238	2.04624	down	hsa-miR-516a-5p	hsa-miR-526b-5p	hsa-miR-608	hsa-miR-876-3p	hsa-miR-193a-5p
hsa_circRNA_101387	hsa_circ_0032434	0.000195117	0.000759388	2.03567	down	hsa-miR-552-5p	hsa-miR-192-3p	hsa-miR-27a-5p	hsa-miR-574-5p	hsa-miR-367-5p
hsa_circRNA_100226	hsa_circ_0005567	3.89851e-06	5.8323e-05	2.03339	down	hsa-miR-138-5p	hsa-miR-145-3p	hsa-miR-24-3p	hsa-miR-620	hsa-miR-875-3p
hsa_circRNA_101886	hsa_circ_0000720	1.64494e-05	0.000143206	2.02111	down	hsa-miR-578	hsa-miR-367-5p	hsa-miR-188-3p	hsa-let-7a-2-3p	hsa-miR-1301-3p
hsa_circRNA_001396	hsa_circ_0000912	3.9923e-07	2.0041e-05	2.00222	down	hsa-miR-328-5p	hsa-miR-661	hsa-miR-30b-3p	hsa-miR-185-3p	hsa-miR-637
hsa_circRNA_102711	hsa_circ_0054406	1.80855e-06	3.6811e-05	2.0015	down	hsa-miR-302d-3p	hsa-miR-302c-3p	hsa-miR-302b-3p	hsa-miR-373-3p	hsa-miR-302a-3p
hsa_circRNA_102049	hsa_circ_0043278	1.99742e-06	3.9122e-05	1.98956	down	hsa-miR-103a-2-5p	hsa-miR-455-3p	hsa-miR-302c-3p	hsa-miR-520d-3p	hsa-miR-302b-3p
hsa_circRNA_100085	hsa_circ_0005075	3.98348e-06	5.9202e-05	1.98843	down	hsa-miR-23b-5p	hsa-miR-93-3p	hsa-miR-10b-3p	hsa-miR-23a-5p	hsa-miR-581
hsa_circRNA_100374	hsa_circ_0007360	4.5367e-07	2.1066e-05	1.98794	down	hsa-miR-653-3p	hsa-miR-181b-5p	hsa-miR-873-3p	hsa-miR-762	hsa-miR-335-3p
hsa_circRNA_100797	hsa_circ_0021728	3.54197e-05	0.000231922	1.98615	down	hsa-miR-330-5p	hsa-miR-494-5p	hsa-miR-23a-5p	hsa-miR-23b-5p	hsa-miR-218-5p
hsa_circRNA_102473	hsa_circ_0003215	1.25992e-05	0.000122454	1.98512	down	hsa-miR-668-5p	hsa-miR-412-3p	hsa-miR-100-3p	hsa-miR-298	hsa-miR-651-5p
hsa_circRNA_103410	hsa_circ_0003266	4.466e-08	8.869e-06	1.98371	down	hsa-miR-761	hsa-miR-126-5p	hsa-miR-616-5p	hsa-miR-608	hsa-miR-503-5p
hsa_circRNA_400022	hsa_circ_0092349	0.000182906	0.000726158	1.96816	down	hsa-miR-582-5p	hsa-miR-574-5p	hsa-miR-618	hsa-miR-224-5p	hsa-miR-340-5p
hsa_circRNA_102765	hsa_circ_0055201	5.323e-08	1.0021e-05	1.9671	down	hsa-miR-758-5p	hsa-miR-766-3p	hsa-miR-574-5p	hsa-miR-202-5p	hsa-miR-125a-3p
hsa_circRNA_104437	hsa_circ_0081423	3.91208e-05	0.0002472	1.96608	down	hsa-miR-449b-3p	hsa-miR-490-3p	hsa-miR-485-5p	hsa-miR-23a-3p	hsa-miR-23b-3p
hsa_circRNA_100079	hsa_circ_0002437	1.4466e-05	0.000132302	1.95914	down	hsa-miR-627-3p	hsa-miR-22-5p	hsa-miR-651-5p	hsa-miR-152-5p	hsa-miR-146a-3p
hsa_circRNA_000695	hsa_circ_0001336	6.1165e-07	2.4e-05	1.95428	down	hsa-miR-153-5p	hsa-miR-149-5p	hsa-miR-1271-3p	hsa-miR-892b	hsa-miR-216a-3p
hsa_circRNA_102345	hsa_circ_0047382	1.82965e-05	0.000151121	1.94209	down	hsa-miR-640	hsa-miR-626	hsa-miR-141-3p	hsa-miR-873-5p	hsa-miR-545-5p
hsa_circRNA_102862	hsa_circ_0004305	0.000177702	0.00071175	1.92595	down	hsa-miR-525-5p	hsa-miR-362-5p	hsa-miR-1271-3p	hsa-miR-197-3p	hsa-miR-182-3p
hsa_circRNA_102093	hsa_circ_0044185	3.58415e-06	5.5839e-05	1.92558	down	hsa-miR-103a-2-5p	hsa-miR-767-5p	hsa-miR-302a-3p	hsa-miR-619-3p	hsa-miR-380-3p
hsa_circRNA_001401	hsa_circ_0000965	1.50233e-05	0.000135751	1.91738	down	hsa-miR-619-5p	hsa-miR-130b-5p	hsa-miR-211-5p	hsa-miR-29b-2-5p	hsa-miR-665
hsa_circRNA_101369	hsa_circ_0032253	7.43645e-06	8.7041e-05	1.91727	down	hsa-miR-500a-3p	hsa-miR-422a	hsa-miR-619-3p	hsa-miR-502-3p	hsa-miR-365a-5p
hsa_circRNA_100906	hsa_circ_0023858	2.2104e-07	1.4686e-05	1.91141	down	hsa-miR-136-5p	hsa-miR-324-5p	hsa-miR-374a-3p	hsa-miR-653-3p	hsa-miR-330-5p
hsa_circRNA_100646	hsa_circ_0002435	1.8422e-07	1.4686e-05	1.90706	down	hsa-miR-34a-5p	hsa-miR-499a-5p	hsa-miR-146a-5p	hsa-miR-146b-5p	hsa-miR-506-5p
hsa_circRNA_100896	hsa_circ_0002290	5.96165e-05	0.000330894	1.89718	down	hsa-miR-182-5p	hsa-miR-449c-5p	hsa-miR-144-5p	hsa-miR-196a-3p	hsa-miR-541-3p
hsa_circRNA_100273	hsa_circ_0000091	5.81939e-06	7.6315e-05	1.89413	down	hsa-miR-380-3p	hsa-miR-141-5p	hsa-miR-329-5p	hsa-miR-21-3p	hsa-miR-30c-5p
hsa_circRNA_103194	hsa_circ_0062760	6.58431e-05	0.000356262	1.89333	down	hsa-miR-433-3p	hsa-miR-342-3p	hsa-miR-660-3p	hsa-miR-503-5p	hsa-miR-181b-5p
hsa_circRNA_102766	hsa_circ_0055251	5.1018e-06	7.0705e-05	1.88139	down	hsa-miR-30c-1-3p	hsa-miR-30c-2-3p	hsa-miR-500a-5p	hsa-miR-185-5p	hsa-miR-145-5p
hsa_circRNA_103519	hsa_circ_0068075	0.000664413	0.00196583	1.86459	down	hsa-miR-183-3p	hsa-miR-651-5p	hsa-miR-500a-5p	hsa-miR-1185-5p	hsa-miR-181d-5p
hsa_circRNA_101272	hsa_circ_0005783	6.9703e-07	2.4384e-05	1.84417	down	hsa-miR-23a-3p	hsa-miR-23b-3p	hsa-miR-429	hsa-miR-130a-5p	hsa-miR-432-5p
hsa_circRNA_101542	hsa_circ_0005327	2.15758e-06	4.1305e-05	1.8402	down	hsa-miR-324-5p	hsa-miR-330-3p	hsa-miR-889-5p	hsa-miR-127-3p	hsa-miR-320a
hsa_circRNA_100750	hsa_circ_0020929	9.277e-08	1.1844e-05	1.83521	down	hsa-miR-1301-3p	hsa-miR-215-3p	hsa-miR-873-5p	hsa-miR-556-5p	hsa-miR-136-3p
hsa_circRNA_103612	hsa_circ_0069338	2.72065e-05	0.00019542	1.8239	down	hsa-miR-649	hsa-miR-9-5p	hsa-miR-616-5p	hsa-miR-532-3p	hsa-miR-140-3p
hsa_circRNA_101789	hsa_circ_0038885	0.00013252	0.000575698	1.82289	down	hsa-miR-199b-5p	hsa-miR-593-3p	hsa-miR-365b-5p	hsa-miR-762	hsa-miR-609
hsa_circRNA_100877	hsa_circ_0023406	2.37878e-05	0.000178231	1.82155	down	hsa-miR-665	hsa-miR-217	hsa-miR-646	hsa-miR-153-3p	hsa-miR-588
hsa_circRNA_001304	hsa_circ_0001425	0.000255292	0.000933177	1.8168	down	hsa-miR-642a-5p	hsa-miR-130b-5p	hsa-miR-302a-5p	hsa-miR-539-5p	hsa-miR-10b-3p
hsa_circRNA_102543	hsa_circ_0050867	4.096e-08	8.812e-06	1.81657	down	hsa-miR-662	hsa-miR-660-3p	hsa-miR-651-5p	hsa-miR-671-3p	hsa-miR-132-5p
hsa_circRNA_103052	hsa_circ_0060194	6.507e-07	2.4e-05	1.81522	down	hsa-miR-670-3p	hsa-miR-500a-5p	hsa-miR-583	hsa-miR-662	hsa-miR-570-5p
hsa_circRNA_104747	hsa_circ_0086563	4.44903e-05	0.000271999	1.81503	down	hsa-miR-495-5p	hsa-miR-508-5p	hsa-miR-1301-3p	hsa-miR-99a-3p	hsa-miR-485-5p
hsa_circRNA_000094	hsa_circ_0000247	9.2505e-07	2.6791e-05	1.81415	down	hsa-miR-98-5p	hsa-let-7f-5p	hsa-miR-370-5p	hsa-let-7e-5p	hsa-let-7a-5p
hsa_circRNA_103916	hsa_circ_0005540	0.000255939	0.000934788	1.80914	down	hsa-miR-103a-3p	hsa-miR-107	hsa-miR-634	hsa-miR-29b-3p	hsa-miR-29a-3p
hsa_circRNA_104598	hsa_circ_0002754	4.10388e-05	0.000255925	1.80435	down	hsa-miR-374a-3p	hsa-miR-541-5p	hsa-miR-383-3p	hsa-miR-501-5p	hsa-miR-145-5p
hsa_circRNA_100604	hsa_circ_0009172	4.7094e-07	2.1066e-05	1.80258	down	hsa-miR-578	hsa-miR-21-3p	hsa-miR-642a-5p	hsa-miR-607	hsa-miR-138-5p
hsa_circRNA_104041	hsa_circ_0075413	0.000415094	0.00134823	1.79865	down	hsa-miR-221-5p	hsa-miR-592	hsa-miR-597-5p	hsa-miR-190b
hsa_circRNA_100433	hsa_circ_0003600	3.0011e-07	1.6739e-05	1.79629	down	hsa-miR-762	hsa-miR-637	hsa-miR-93-3p	hsa-miR-377-5p	hsa-miR-328-5p
hsa_circRNA_101877	hsa_circ_0004519	0.000448424	0.00143656	1.78435	down	hsa-miR-449c-5p	hsa-miR-27a-3p	hsa-miR-27b-3p	hsa-miR-887-5p	hsa-miR-636
hsa_circRNA_103942	hsa_circ_0003180	1.42525e-05	0.000131833	1.77999	down	hsa-miR-382-5p	hsa-miR-183-3p	hsa-miR-134-3p	hsa-miR-328-5p	hsa-miR-541-3p
hsa_circRNA_100205	hsa_circ_0012265	0.000149091	0.00062197	1.76934	down	hsa-miR-138-5p	hsa-miR-296-3p	hsa-miR-627-3p	hsa-miR-214-3p	hsa-miR-150-3p
hsa_circRNA_002008	hsa_circ_0000406	8.42171e-05	0.000412682	1.76521	down	hsa-miR-632	hsa-miR-517-5p	hsa-miR-370-3p	hsa-miR-1271-3p	hsa-miR-501-5p
hsa_circRNA_000815	hsa_circ_0000382	1.27611e-05	0.000123193	1.75861	down	hsa-miR-26b-3p	hsa-miR-135b-3p	hsa-miR-498	hsa-miR-185-3p	hsa-miR-485-5p
hsa_circRNA_102038	hsa_circ_0043082	6.39199e-06	7.9997e-05	1.7527	down	hsa-miR-494-5p	hsa-miR-335-3p	hsa-miR-9-5p	hsa-miR-192-3p	hsa-miR-188-3p
hsa_circRNA_102763	hsa_circ_0004699	2.572e-08	7.056e-06	1.74795	down	hsa-miR-125a-3p	hsa-miR-449c-5p	hsa-miR-139-3p	hsa-miR-518c-5p	hsa-miR-153-3p
hsa_circRNA_102380	hsa_circ_0047841	1.01841e-05	0.000107346	1.74693	down	hsa-miR-500a-5p	hsa-miR-362-5p	hsa-miR-141-5p	hsa-miR-215-3p	hsa-miR-335-5p
hsa_circRNA_103619	hsa_circ_0001400	2.66554e-06	4.5823e-05	1.74619	down	hsa-miR-425-5p	hsa-miR-485-3p	hsa-miR-637	hsa-miR-519d-3p	hsa-miR-29b-1-5p
hsa_circRNA_102656	hsa_circ_0003001	2.23767e-05	0.000171062	1.7453	down	hsa-miR-135b-5p	hsa-miR-135a-5p	hsa-miR-485-3p	hsa-miR-519c-3p	hsa-miR-423-5p
hsa_circRNA_101562	hsa_circ_0035943	6.87741e-06	8.3752e-05	1.73971	down	hsa-miR-641	hsa-miR-199b-3p	hsa-miR-199a-3p	hsa-miR-653-5p	hsa-miR-376b-3p
hsa_circRNA_400101	hsa_circ_0092328	1.14059e-06	3.0618e-05	1.73754	down	hsa-miR-18b-5p	hsa-miR-18a-5p	hsa-miR-452-3p	hsa-miR-639	hsa-miR-670-3p
hsa_circRNA_103124	hsa_circ_0001187	6.25469e-06	7.8933e-05	1.73261	down	hsa-miR-369-5p	hsa-miR-548a-5p	hsa-miR-188-5p	hsa-miR-501-5p	hsa-miR-650
hsa_circRNA_400009	hsa_circ_0092340	1.58388e-05	0.000140865	1.72992	down	hsa-miR-612	hsa-let-7e-5p	hsa-miR-661	hsa-miR-665	hsa-miR-101-5p
hsa_circRNA_104760	hsa_circ_0003945	0.000808047	0.0022803	1.72822	down	hsa-miR-370-3p	hsa-miR-571	hsa-miR-409-5p	hsa-miR-34c-5p	hsa-miR-194-3p
hsa_circRNA_101155	hsa_circ_0004206	2.60113e-05	0.000189862	1.72426	down	hsa-miR-576-3p	hsa-miR-202-3p	hsa-miR-298	hsa-miR-330-5p	hsa-let-7f-1-3p
hsa_circRNA_103457	hsa_circ_0067159	6.067e-08	1.0543e-05	1.71984	down	hsa-miR-497-5p	hsa-miR-15b-5p	hsa-miR-15a-5p	hsa-miR-195-5p	hsa-miR-20b-3p
hsa_circRNA_101615	hsa_circ_0036444	9.67857e-06	0.000104863	1.71862	down	hsa-miR-197-3p	hsa-miR-1224-3p	hsa-miR-301a-5p	hsa-miR-182-5p	hsa-miR-29a-3p
hsa_circRNA_100623	hsa_circ_0018824	5.50009e-06	7.3957e-05	1.71625	down	hsa-miR-885-3p	hsa-miR-9-5p	hsa-miR-616-3p	hsa-miR-383-5p	hsa-miR-593-5p
hsa_circRNA_105038	hsa_circ_0091894	0.00153515	0.00381718	1.71509	down	hsa-miR-134-3p	hsa-miR-149-5p	hsa-miR-504-5p	hsa-miR-339-5p	hsa-miR-329-5p
hsa_circRNA_101031	hsa_circ_0007478	2.08964e-05	0.000164168	1.71243	down	hsa-miR-412-3p	hsa-miR-651-3p	hsa-miR-765	hsa-miR-487a-3p	hsa-miR-619-3p
hsa_circRNA_104503	hsa_circ_0082582	7.93109e-06	9.134e-05	1.70898	down	hsa-miR-29a-5p	hsa-miR-29b-1-5p	hsa-miR-367-5p	hsa-miR-27a-3p	hsa-miR-27b-3p
hsa_circRNA_102465	hsa_circ_0049783	0.000288126	0.00102797	1.70085	down	hsa-miR-552-3p	hsa-miR-381-5p	hsa-miR-215-3p	hsa-miR-1296-3p	hsa-miR-601
hsa_circRNA_101370	hsa_circ_0032254	8.89317e-06	9.8721e-05	1.69968	down	hsa-miR-196b-3p	hsa-miR-500a-3p	hsa-miR-422a	hsa-miR-619-3p	hsa-miR-134-5p
hsa_circRNA_101164	hsa_circ_0028602	7.983e-08	1.1844e-05	1.69782	down	hsa-miR-103a-2-5p	hsa-miR-148b-5p	hsa-miR-221-5p	hsa-miR-378a-5p	hsa-miR-202-3p
hsa_circRNA_103923	hsa_circ_0073647	0.000321916	0.00111535	1.69584	down	hsa-miR-429	hsa-miR-23b-5p	hsa-miR-200b-3p	hsa-miR-105-3p	hsa-miR-656-5p
hsa_circRNA_002086	hsa_circ_0001693	3.72826e-06	5.7293e-05	1.68977	down	hsa-miR-153-5p	hsa-miR-185-3p	hsa-miR-199a-5p	hsa-miR-627-3p	hsa-miR-485-5p
hsa_circRNA_100815	hsa_circ_0004075	2.22609e-05	0.000170821	1.68446	down	hsa-miR-28-5p	hsa-miR-608	hsa-miR-496	hsa-miR-598-3p	hsa-miR-29b-1-5p
hsa_circRNA_101503	hsa_circ_0034972	5.16524e-05	0.000299262	1.68399	down	hsa-miR-146b-5p	hsa-miR-146a-5p	hsa-miR-620	hsa-miR-1296-5p	hsa-miR-622
hsa_circRNA_101467	hsa_circ_0034293	1.35072e-05	0.000127402	1.68314	down	hsa-miR-146a-3p	hsa-miR-134-5p	hsa-miR-181a-2-3p	hsa-miR-383-5p	hsa-miR-511-5p
hsa_circRNA_102237	hsa_circ_0046419	1.81163e-05	0.000150459	1.68251	down	hsa-miR-212-5p	hsa-miR-424-5p	hsa-miR-1468-3p	hsa-miR-2113	hsa-miR-762
hsa_circRNA_102320	hsa_circ_0000837	1.89412e-05	0.000153914	1.68093	down	hsa-miR-153-5p	hsa-miR-519d-5p	hsa-miR-145-3p	hsa-miR-526b-5p	hsa-miR-607
hsa_circRNA_000046	hsa_circ_0000059	1.34336e-05	0.000127007	1.67428	down	hsa-miR-21-3p	hsa-miR-637	hsa-miR-128-2-5p	hsa-miR-296-5p	hsa-miR-328-3p
hsa_circRNA_000941	hsa_circ_0001293	8.00621e-06	9.1807e-05	1.67421	down	hsa-miR-328-5p	hsa-let-7e-5p	hsa-miR-665	hsa-miR-20b-3p	hsa-let-7b-5p
hsa_circRNA_103943	hsa_circ_0004345	0.000397878	0.00130368	1.66815	down	hsa-miR-145-5p	hsa-miR-219a-1-3p	hsa-miR-186-3p	hsa-miR-206	hsa-miR-15a-5p
hsa_circRNA_103791	hsa_circ_0071869	3.72271e-06	5.7293e-05	1.66672	down	hsa-miR-22-3p	hsa-miR-582-5p	hsa-miR-493-3p	hsa-miR-338-5p	hsa-miR-195-5p
hsa_circRNA_101623	hsa_circ_0005745	1.44054e-05	0.000132015	1.66241	down	hsa-miR-589-3p	hsa-miR-103a-2-5p	hsa-miR-15b-3p	hsa-miR-627-3p	hsa-miR-587
hsa_circRNA_100770	hsa_circ_0021506	0.000132513	0.000575698	1.65785	down	hsa-miR-19b-2-5p	hsa-miR-19b-1-5p	hsa-miR-767-3p	hsa-miR-506-5p	hsa-miR-550a-3p
hsa_circRNA_100020	hsa_circ_0009434	1.97246e-05	0.000157727	1.65589	down	hsa-miR-449c-5p	hsa-miR-181b-3p	hsa-miR-597-3p	hsa-miR-34b-5p	hsa-miR-516a-5p
hsa_circRNA_101861	hsa_circ_0000714	6.79418e-05	0.000361889	1.65322	down	hsa-miR-877-3p	hsa-miR-412-3p	hsa-miR-376b-3p	hsa-miR-376a-3p	hsa-miR-654-3p
hsa_circRNA_104218	hsa_circ_0078241	8.27934e-05	0.000409705	1.6514	down	hsa-miR-33b-5p	hsa-miR-146a-3p	hsa-miR-216a-5p	hsa-miR-493-5p	hsa-miR-515-5p
hsa_circRNA_103712	hsa_circ_0007540	4.29949e-05	0.000264647	1.65083	down	hsa-miR-518c-5p	hsa-miR-512-5p	hsa-miR-551b-5p	hsa-miR-583	hsa-miR-626
hsa_circRNA_102701	hsa_circ_0054241	0.000267265	0.000971443	1.64499	down	hsa-miR-369-3p	hsa-miR-655-3p	hsa-miR-802	hsa-miR-194-5p	hsa-miR-20b-5p
hsa_circRNA_101248	hsa_circ_0029976	1.30117e-06	3.205e-05	1.64364	down	hsa-miR-215-3p	hsa-miR-485-3p	hsa-miR-96-3p	hsa-miR-34a-5p	hsa-miR-449b-5p
hsa_circRNA_103757	hsa_circ_0008618	1.64477e-05	0.000143206	1.63341	down	hsa-miR-185-3p	hsa-miR-19b-3p	hsa-miR-497-3p	hsa-miR-19a-3p	hsa-miR-558
hsa_circRNA_101765	hsa_circ_0038646	5.03449e-06	7.0421e-05	1.63169	down	hsa-miR-181b-5p	hsa-miR-181c-5p	hsa-miR-181d-5p	hsa-miR-181a-5p	hsa-miR-329-5p
hsa_circRNA_104678	hsa_circ_0085458	0.000559288	0.00171779	1.63073	down	hsa-miR-208a-3p	hsa-miR-28-5p	hsa-miR-330-5p	hsa-miR-511-5p	hsa-miR-335-3p
hsa_circRNA_104263	hsa_circ_0078619	0.000245621	0.000904414	1.62821	down	hsa-miR-136-5p	hsa-miR-1264	hsa-miR-29a-5p	hsa-miR-520f-3p	hsa-miR-339-5p
hsa_circRNA_103727	hsa_circ_0008144	7.00424e-06	8.3998e-05	1.62544	down	hsa-miR-29b-1-5p	hsa-miR-153-5p	hsa-miR-29a-5p	hsa-miR-424-5p	hsa-miR-576-5p
hsa_circRNA_001175	hsa_circ_0001658	5.12623e-05	0.000299176	1.6151	down	hsa-miR-185-5p	hsa-miR-491-5p	hsa-miR-93-3p	hsa-miR-505-5p	hsa-miR-362-5p
hsa_circRNA_101749	hsa_circ_0038366	1.41025e-05	0.000131478	1.61487	down	hsa-miR-422a	hsa-miR-378a-3p	hsa-miR-378d	hsa-miR-631	hsa-miR-330-3p
hsa_circRNA_104208	hsa_circ_0078153	0.000294726	0.00104136	1.61478	down	hsa-miR-587	hsa-miR-506-3p	hsa-miR-20b-3p	hsa-miR-1468-3p	hsa-miR-376b-5p
hsa_circRNA_002143	hsa_circ_0001907	1.82668e-05	0.000151121	1.61226	down	hsa-miR-663a	hsa-miR-149-3p	hsa-miR-328-5p	hsa-miR-762	hsa-miR-638
hsa_circRNA_000671	hsa_circ_0001221	1.19203e-06	3.0952e-05	1.60977	down	hsa-miR-744-3p	hsa-miR-873-5p	hsa-miR-627-5p	hsa-miR-100-3p
hsa_circRNA_101384	hsa_circ_0032391	2.66757e-06	4.5823e-05	1.60944	down	hsa-miR-574-5p	hsa-miR-592	hsa-miR-653-3p	hsa-miR-212-5p	hsa-miR-485-5p
hsa_circRNA_103411	hsa_circ_0003060	3.83802e-06	5.7994e-05	1.6059	down	hsa-miR-29b-3p	hsa-miR-651-3p	hsa-miR-29c-3p	hsa-miR-29a-3p	hsa-miR-511-5p
hsa_circRNA_101978	hsa_circ_0005869	0.000657445	0.00195616	1.60335	down	hsa-miR-651-3p	hsa-miR-596	hsa-miR-516b-3p	hsa-miR-516a-3p	hsa-miR-30d-3p
hsa_circRNA_101698	hsa_circ_0000669	5.22998e-05	0.000301391	1.60058	down	hsa-miR-185-3p	hsa-miR-146b-3p	hsa-miR-298	hsa-miR-128-2-5p	hsa-miR-92a-2-5p
hsa_circRNA_103561	hsa_circ_0068669	0.000335241	0.00115093	1.59929	down	hsa-miR-888-3p	hsa-miR-520c-3p	hsa-miR-520b	hsa-miR-373-3p	hsa-miR-372-3p
hsa_circRNA_102687	hsa_circ_0002938	4.62087e-06	6.67e-05	1.59834	down	hsa-miR-486-3p	hsa-miR-18a-5p	hsa-miR-18b-5p	hsa-miR-541-3p	hsa-miR-557
hsa_circRNA_100696	hsa_circ_0008896	1.346e-08	6.081e-06	1.59782	down	hsa-miR-30a-3p	hsa-miR-30d-3p	hsa-miR-2113	hsa-miR-30e-3p	hsa-miR-10b-3p
hsa_circRNA_103285	hsa_circ_0064288	6.98747e-05	0.000367513	1.59272	down	hsa-miR-574-5p	hsa-miR-708-5p	hsa-miR-519e-3p	hsa-miR-17-3p	hsa-miR-515-3p
hsa_circRNA_100745	hsa_circ_0007401	7.12365e-05	0.000372939	1.59062	down	hsa-miR-145-5p	hsa-miR-133a-5p	hsa-miR-575	hsa-miR-196b-5p	hsa-miR-186-3p
hsa_circRNA_101423	hsa_circ_0032880	0.00299057	0.00662322	1.5888	down	hsa-miR-186-3p	hsa-miR-190a-5p	hsa-miR-605-5p	hsa-miR-27a-3p	hsa-miR-216a-3p
hsa_circRNA_101268	hsa_circ_0030369	9.94553e-05	0.000464269	1.57592	down	hsa-miR-625-5p	hsa-miR-1264	hsa-miR-557	hsa-miR-7-1-3p	hsa-miR-619-3p
hsa_circRNA_103580	hsa_circ_0068851	1.79919e-05	0.000149701	1.57428	down	hsa-miR-876-5p	hsa-miR-22-5p	hsa-miR-494-5p	hsa-miR-10b-3p	hsa-miR-616-3p
hsa_circRNA_100687	hsa_circ_0020095	7.27471e-05	0.000378203	1.57138	down	hsa-miR-578	hsa-miR-208a-5p	hsa-miR-509-5p	hsa-miR-142-3p	hsa-miR-221-5p
hsa_circRNA_102983	hsa_circ_0005265	0.000262977	0.000958171	1.56986	down	hsa-miR-103a-2-5p	hsa-miR-152-5p	hsa-miR-582-3p	hsa-miR-26b-3p	hsa-miR-140-5p
hsa_circRNA_100684	hsa_circ_0020048	5.83469e-05	0.000325848	1.56764	down	hsa-miR-516b-5p	hsa-miR-637	hsa-miR-518c-5p	hsa-miR-514a-5p	hsa-miR-1298-3p
hsa_circRNA_000178	hsa_circ_0000549	1.74231e-06	3.6109e-05	1.56759	down	hsa-miR-545-3p	hsa-miR-424-5p	hsa-miR-149-5p	hsa-miR-15b-5p	hsa-miR-638
hsa_circRNA_102804	hsa_circ_0056139	9.1501e-07	2.6791e-05	1.56511	down	hsa-let-7f-5p	hsa-let-7i-5p	hsa-let-7a-5p	hsa-let-7g-5p	hsa-miR-148a-5p
hsa_circRNA_000629	hsa_circ_0000775	5.15e-09	3.33e-06	1.56458	down	hsa-miR-671-5p
hsa_circRNA_102135	hsa_circ_0044875	0.000144042	0.000614042	1.56261	down	hsa-miR-16-5p	hsa-miR-369-3p	hsa-miR-195-5p	hsa-miR-651-3p	hsa-miR-325
hsa_circRNA_400091	hsa_circ_0092310	4.3616e-06	6.3773e-05	1.55794	down	hsa-miR-19a-5p	hsa-miR-328-3p	hsa-miR-497-3p	hsa-miR-1301-3p	hsa-miR-584-3p
hsa_circRNA_103317	hsa_circ_0064735	3.57439e-05	0.000233194	1.5552	down	hsa-miR-136-5p	hsa-miR-138-5p	hsa-miR-134-3p	hsa-miR-30b-3p	hsa-miR-223-5p
hsa_circRNA_102367	hsa_circ_0000849	5.0203e-05	0.000296493	1.55387	down	hsa-miR-15a-5p	hsa-miR-561-3p	hsa-miR-659-3p	hsa-miR-203a-5p	hsa-miR-217
hsa_circRNA_102796	hsa_circ_0055954	3.69964e-05	0.000239127	1.55172	down	hsa-miR-889-5p	hsa-miR-361-3p	hsa-miR-660-3p	hsa-miR-219a-1-3p	hsa-miR-486-3p
hsa_circRNA_104242	hsa_circ_0004381	5.06731e-05	0.000297713	1.55078	down	hsa-miR-892b	hsa-miR-619-5p	hsa-miR-185-5p	hsa-miR-149-5p	hsa-miR-647
hsa_circRNA_104743	hsa_circ_0086490	0.000157005	0.000646149	1.54771	down	hsa-miR-136-5p	hsa-miR-335-3p	hsa-miR-608	hsa-miR-639	hsa-miR-762
hsa_circRNA_104540	hsa_circ_0005939	0.00026171	0.000954321	1.54718	down	hsa-miR-29a-5p	hsa-miR-876-5p	hsa-miR-578	hsa-miR-514a-3p	hsa-miR-643
hsa_circRNA_104543	hsa_circ_0083172	6.94074e-05	0.000366335	1.54652	down	hsa-miR-196b-3p	hsa-miR-1298-3p	hsa-miR-345-3p	hsa-miR-1-3p	hsa-miR-1224-3p
hsa_circRNA_101080	hsa_circ_0008085	5.36169e-05	0.000306247	1.54493	down	hsa-miR-146a-5p	hsa-miR-146b-5p	hsa-miR-582-5p	hsa-miR-223-5p	hsa-miR-513a-5p
hsa_circRNA_104044	hsa_circ_0075447	2.92724e-05	0.000204658	1.54397	down	hsa-miR-188-3p	hsa-miR-335-3p	hsa-miR-580-5p	hsa-miR-659-5p	hsa-miR-139-5p
hsa_circRNA_104460	hsa_circ_0081873	0.000126711	0.000557973	1.54075	down	hsa-miR-298	hsa-miR-562	hsa-miR-486-3p	hsa-miR-510-3p	hsa-miR-509-5p
hsa_circRNA_104075	hsa_circ_0075736	0.000192994	0.000754279	1.53563	down	hsa-miR-16-2-3p	hsa-miR-129-5p	hsa-miR-33a-5p	hsa-miR-582-3p	hsa-miR-16-1-3p
hsa_circRNA_102092	hsa_circ_0044177	2.35656e-06	4.2576e-05	1.52989	down	hsa-miR-432-5p	hsa-let-7g-5p	hsa-miR-15b-5p	hsa-let-7i-5p	hsa-miR-646
hsa_circRNA_102798	hsa_circ_0009020	7.32577e-06	8.6192e-05	1.52357	down	hsa-let-7c-3p	hsa-miR-224-5p	hsa-miR-1271-3p	hsa-miR-335-3p	hsa-miR-27a-3p
hsa_circRNA_104797	hsa_circ_0087293	1.71747e-06	3.5924e-05	1.5214	down	hsa-miR-185-3p	hsa-miR-762	hsa-miR-9-5p	hsa-miR-345-3p	hsa-miR-103a-2-5p
hsa_circRNA_104993	hsa_circ_0001917	1.68135e-05	0.000144968	1.52019	down	hsa-miR-218-1-3p	hsa-miR-764	hsa-miR-338-3p	hsa-miR-96-5p	hsa-miR-300
hsa_circRNA_102759	hsa_circ_0055151	0.000152492	0.000632073	1.52008	down	hsa-miR-19b-2-5p	hsa-miR-501-5p	hsa-miR-103a-2-5p	hsa-miR-19b-1-5p	hsa-miR-429
hsa_circRNA_102227	hsa_circ_0005221	7.94602e-05	0.00039889	1.51961	down	hsa-miR-520g-3p	hsa-miR-520h	hsa-miR-764	hsa-miR-339-5p	hsa-miR-17-3p
hsa_circRNA_102852	hsa_circ_0057072	5.22251e-05	0.000301345	1.51889	down	hsa-miR-148a-5p	hsa-miR-95-5p	hsa-miR-1468-3p	hsa-miR-576-5p	hsa-miR-325
hsa_circRNA_102290	hsa_circ_0000824	1.12142e-05	0.000113856	1.51706	down	hsa-miR-26a-1-3p	hsa-miR-140-5p	hsa-miR-877-3p	hsa-miR-1301-3p	hsa-miR-34a-5p
hsa_circRNA_101392	hsa_circ_0008521	4.13536e-05	0.00025735	1.51678	down	hsa-miR-452-5p	hsa-miR-616-3p	hsa-miR-429	hsa-miR-597-3p	hsa-miR-494-5p
hsa_circRNA_102126	hsa_circ_0044638	7.4491e-07	2.5006e-05	1.51446	down	hsa-miR-580-3p	hsa-miR-605-5p	hsa-miR-647	hsa-miR-376a-2-5p	hsa-miR-449b-3p
hsa_circRNA_100056	hsa_circ_0007677	0.000307858	0.00107489	1.51313	down	hsa-miR-331-3p	hsa-miR-612	hsa-miR-545-3p	hsa-miR-619-5p	hsa-miR-29a-3p
hsa_circRNA_103846	hsa_circ_0002512	2.483e-08	7.056e-06	1.51054	down	hsa-miR-607	hsa-miR-589-3p	hsa-miR-605-5p	hsa-miR-550a-5p	hsa-miR-550a-3-5p
hsa_circRNA_104004	hsa_circ_0074930	2.07387e-05	0.000163521	1.5069	down	hsa-miR-105-5p	hsa-miR-544a	hsa-miR-658	hsa-miR-505-5p	hsa-miR-129-1-3p
hsa_circRNA_104214	hsa_circ_0078171	0.000112519	0.000506333	1.50493	down	hsa-miR-376b-5p	hsa-miR-18a-5p	hsa-miR-18b-5p	hsa-miR-376c-5p	hsa-miR-29b-1-5p
hsa_circRNA_400074	hsa_circ_0092288	1.01043e-05	0.000107346	1.50135	down	hsa-miR-432-3p	hsa-miR-609	hsa-miR-612	hsa-miR-222-5p	hsa-miR-501-5p
hsa_circRNA_101181	hsa_circ_0003472	6.752e-08	1.1298e-05	12.5255	up	hsa-miR-185-5p	hsa-miR-651-3p	hsa-miR-1224-5p	hsa-miR-765	hsa-miR-606
hsa_circRNA_101180	hsa_circ_0028932	1.0665e-07	1.2355e-05	10.2867	up	hsa-miR-185-5p	hsa-miR-769-5p	hsa-miR-651-3p	hsa-miR-296-5p	hsa-miR-874-5p
hsa_circRNA_103073	hsa_circ_0060558	2.2451e-07	1.4701e-05	4.75399	up	hsa-miR-100-5p	hsa-miR-99a-5p	hsa-miR-34a-5p	hsa-miR-621	hsa-miR-542-3p
hsa_circRNA_101469	hsa_circ_0034325	3.00305e-06	4.9882e-05	3.6729	up	hsa-miR-372-3p	hsa-miR-302c-3p	hsa-miR-92a-2-5p	hsa-miR-96-3p	hsa-miR-608
hsa_circRNA_102187	hsa_circ_0045526	7.0162e-07	2.4384e-05	3.45917	up	hsa-miR-183-5p	hsa-miR-542-5p	hsa-miR-450a-2-3p	hsa-miR-770-5p	hsa-miR-24-3p
hsa_circRNA_000993	hsa_circ_0001887	7.534e-08	1.1737e-05	3.02496	up	hsa-miR-224-5p	hsa-miR-590-3p	hsa-miR-1468-3p	hsa-miR-376c-3p	hsa-miR-561-3p
hsa_circRNA_103595	hsa_circ_0069086	1.02418e-06	2.8215e-05	2.95137	up	hsa-miR-185-3p	hsa-miR-324-5p	hsa-miR-15a-3p	hsa-miR-508-5p	hsa-miR-762
hsa_circRNA_000911	hsa_circ_0001184	7.353e-08	1.1737e-05	2.90361	up	hsa-miR-449c-3p	hsa-miR-520g-3p	hsa-miR-520h	hsa-miR-93-5p	hsa-miR-526b-3p
hsa_circRNA_102402	hsa_circ_0048232	1.48657e-06	3.3921e-05	2.72637	up	hsa-miR-433-3p	hsa-miR-324-5p	hsa-miR-215-3p	hsa-miR-670-5p	hsa-miR-562
hsa_circRNA_101706	hsa_circ_0005394	8.9367e-07	2.6732e-05	2.61371	up	hsa-miR-873-5p	hsa-miR-141-5p	hsa-miR-509-5p	hsa-miR-19a-5p	hsa-miR-29b-1-5p
hsa_circRNA_102847	hsa_circ_0002377	2.6387e-07	1.5686e-05	2.59651	up	hsa-miR-101-5p	hsa-miR-150-5p	hsa-miR-200a-3p	hsa-miR-141-3p	hsa-miR-618
hsa_circRNA_102396	hsa_circ_0048122	5.4225e-07	2.2575e-05	2.5827	up	hsa-miR-149-3p	hsa-miR-761	hsa-miR-214-3p
hsa_circRNA_104168	hsa_circ_0008514	1.9401e-07	1.4686e-05	2.57883	up	hsa-miR-450b-5p	hsa-miR-139-5p	hsa-miR-224-5p	hsa-miR-193a-3p	hsa-miR-193b-3p
hsa_circRNA_400027	hsa_circ_0092367	7.41174e-06	8.6977e-05	2.56873	up	hsa-miR-324-5p	hsa-miR-561-5p	hsa-miR-671-5p	hsa-miR-613	hsa-miR-422a
hsa_circRNA_100352	hsa_circ_0000137	7.8085e-07	2.5382e-05	2.50252	up	hsa-miR-627-3p	hsa-miR-329-5p	hsa-miR-25-3p	hsa-miR-766-5p	hsa-miR-143-5p
hsa_circRNA_104828	hsa_circ_0087564	1.13584e-05	0.000114388	2.49922	up	hsa-miR-766-3p	hsa-miR-502-5p	hsa-miR-15a-3p	hsa-miR-612	hsa-miR-338-3p
hsa_circRNA_000881	hsa_circ_0000788	3.3517e-07	1.7815e-05	2.49225	up	hsa-miR-557	hsa-miR-423-3p	hsa-miR-323a-5p	hsa-miR-541-3p	hsa-miR-105-5p
hsa_circRNA_104852	hsa_circ_0006174	1.1802e-06	3.0822e-05	2.4698	up	hsa-miR-138-5p	hsa-miR-325	hsa-miR-593-3p	hsa-miR-512-3p	hsa-miR-766-5p
hsa_circRNA_100141	hsa_circ_0007364	1.68114e-06	3.5659e-05	2.41254	up	hsa-miR-217	hsa-miR-574-5p	hsa-miR-595	hsa-miR-1323	hsa-miR-203a-3p
hsa_circRNA_104101	hsa_circ_0001599	3.72312e-05	0.000239958	2.39397	up	hsa-miR-1468-5p	hsa-miR-642a-5p	hsa-miR-561-5p	hsa-miR-29b-1-5p	hsa-miR-708-5p
hsa_circRNA_104099	hsa_circ_0076092	2.95505e-06	4.9618e-05	2.38746	up	hsa-miR-514a-3p	hsa-miR-203a-5p	hsa-miR-609	hsa-miR-449a	hsa-miR-449b-5p
hsa_circRNA_102960	hsa_circ_0001118	1.90244e-06	3.819e-05	2.36707	up	hsa-miR-622	hsa-miR-93-5p	hsa-miR-556-5p	hsa-miR-526b-3p	hsa-miR-503-3p
hsa_circRNA_104205	hsa_circ_0007769	1.87153e-05	0.00015273	2.32928	up	hsa-miR-550a-5p	hsa-miR-550a-3-5p	hsa-miR-203a-5p	hsa-miR-149-3p	hsa-miR-611
hsa_circRNA_101589	hsa_circ_0004033	6.46434e-06	8.0586e-05	2.30382	up	hsa-miR-573	hsa-miR-548b-3p	hsa-miR-646	hsa-miR-23a-5p	hsa-miR-23b-5p
hsa_circRNA_001886	hsa_circ_0001212	4.5939e-07	2.1066e-05	2.29515	up	hsa-miR-598-3p	hsa-miR-127-5p	hsa-miR-192-3p	hsa-miR-761	hsa-miR-433-5p
hsa_circRNA_001579	hsa_circ_0000869	1.14603e-06	3.0618e-05	2.27756	up	hsa-miR-665	hsa-miR-20b-3p	hsa-miR-30b-3p	hsa-miR-761	hsa-miR-616-5p
hsa_circRNA_101282	hsa_circ_0030569	6.8011e-07	2.4108e-05	2.26675	up	hsa-miR-30d-3p	hsa-miR-29a-5p	hsa-miR-584-3p	hsa-miR-30a-3p	hsa-miR-30e-3p
hsa_circRNA_101115	hsa_circ_0027774	3.99686e-06	5.9206e-05	2.25985	up	hsa-miR-487a-3p	hsa-miR-544a	hsa-miR-1301-3p	hsa-miR-199b-5p	hsa-miR-578
hsa_circRNA_100737	hsa_circ_0008301	1.2141e-07	1.306e-05	2.25449	up	hsa-miR-661	hsa-miR-1301-3p	hsa-miR-608	hsa-miR-138-5p	hsa-miR-874-3p
hsa_circRNA_104700	hsa_circ_0005273	4.6754e-07	2.1066e-05	2.24392	up	hsa-miR-141-5p	hsa-miR-500a-5p	hsa-miR-509-3p	hsa-miR-619-3p	hsa-miR-578
hsa_circRNA_104038	hsa_circ_0075393	5.3248e-05	0.000304911	2.23456	up	hsa-miR-185-5p	hsa-miR-587	hsa-miR-147a	hsa-miR-518c-5p	hsa-miR-516b-5p
hsa_circRNA_103586	hsa_circ_0068894	1.54152e-06	3.4363e-05	2.20003	up	hsa-miR-323a-5p	hsa-miR-95-3p	hsa-miR-298	hsa-miR-511-5p	hsa-miR-421
hsa_circRNA_104962	hsa_circ_0001900	7.5273e-07	2.5006e-05	2.19596	up	hsa-miR-767-5p	hsa-miR-181d-5p	hsa-miR-34c-5p	hsa-miR-197-3p	hsa-miR-193b-3p
hsa_circRNA_001654	hsa_circ_0001605	7.7281e-07	2.5382e-05	2.17475	up	hsa-miR-665	hsa-miR-129-5p	hsa-miR-539-3p	hsa-miR-520a-5p	hsa-miR-30b-3p
hsa_circRNA_102329	hsa_circ_0047270	2.27897e-06	4.2316e-05	2.17109	up	hsa-miR-670-3p	hsa-miR-490-5p	hsa-miR-103a-2-5p	hsa-miR-30d-3p	hsa-miR-657
hsa_circRNA_102517	hsa_circ_0005325	4.23642e-06	6.2143e-05	2.16894	up	hsa-miR-548a-3p	hsa-miR-141-5p	hsa-miR-302c-5p	hsa-miR-649	hsa-miR-433-3p
hsa_circRNA_400097	hsa_circ_0092319	6.6785e-07	2.4108e-05	2.13728	up	hsa-miR-637	hsa-miR-330-5p	hsa-miR-326	hsa-miR-648	hsa-miR-624-3p
hsa_circRNA_400021	hsa_circ_0092306	2.27329e-05	0.000173055	2.13591	up	hsa-miR-197-3p	hsa-miR-619-5p	hsa-miR-339-5p	hsa-miR-216a-5p	hsa-miR-660-3p
hsa_circRNA_400064	hsa_circ_0092315	2.0037e-07	1.4686e-05	2.12059	up	hsa-miR-658	hsa-miR-494-3p	hsa-miR-675-5p	hsa-miR-604	hsa-miR-361-3p
hsa_circRNA_001405	hsa_circ_0001167	3.80877e-06	5.7745e-05	2.10992	up	hsa-miR-197-3p	hsa-miR-150-5p	hsa-miR-361-3p	hsa-miR-191-3p	hsa-miR-766-3p
hsa_circRNA_102962	hsa_circ_0001119	6.4408e-07	2.4e-05	2.10007	up	hsa-miR-623	hsa-miR-622	hsa-miR-328-5p	hsa-miR-130a-5p	hsa-miR-329-5p
hsa_circRNA_103499	hsa_circ_0001355	2.0426e-07	1.4686e-05	2.09822	up	hsa-miR-516b-5p	hsa-miR-151a-5p	hsa-miR-769-5p	hsa-miR-505-5p	hsa-miR-567
hsa_circRNA_101904	hsa_circ_0040827	8.67209e-05	0.000419043	2.09628	up	hsa-miR-500a-3p	hsa-miR-604	hsa-miR-557	hsa-miR-377-5p	hsa-miR-210-3p
hsa_circRNA_103973	hsa_circ_0074269	1.02879e-05	0.000107346	2.09472	up	hsa-miR-9-5p	hsa-miR-378a-3p	hsa-miR-378d	hsa-miR-422a	hsa-miR-511-5p
hsa_circRNA_103254	hsa_circ_0001247	1.7169e-07	1.4686e-05	2.09	up	hsa-miR-660-5p	hsa-miR-18b-5p	hsa-miR-640	hsa-miR-588	hsa-miR-519e-3p
hsa_circRNA_102838	hsa_circ_0056856	5.15336e-06	7.0758e-05	2.08031	up	hsa-miR-1301-3p	hsa-miR-140-3p	hsa-miR-93-3p	hsa-miR-19b-3p	hsa-miR-187-5p
hsa_circRNA_001992	hsa_circ_0001944	1.23475e-06	3.168e-05	2.07872	up	hsa-miR-512-5p	hsa-miR-17-3p	hsa-miR-584-3p	hsa-miR-16-1-3p	hsa-miR-665
hsa_circRNA_104405	hsa_circ_0080638	1.26456e-05	0.000122454	2.06178	up	hsa-miR-122-5p	hsa-miR-205-5p	hsa-miR-136-5p	hsa-miR-214-3p	hsa-miR-138-5p
hsa_circRNA_103737	hsa_circ_0070934	1.76447e-05	0.000148452	2.04278	up	hsa-miR-877-3p	hsa-miR-876-5p	hsa-miR-181b-2-3p	hsa-miR-181b-3p	hsa-miR-627-3p
hsa_circRNA_101572	hsa_circ_0000620	6.2237e-07	2.4e-05	2.03622	up	hsa-miR-153-5p	hsa-miR-376a-5p	hsa-miR-17-3p	hsa-miR-671-5p	hsa-miR-96-5p
hsa_circRNA_103148	hsa_circ_0062022	1.7975e-07	1.4686e-05	2.03046	up	hsa-miR-602	hsa-miR-665	hsa-let-7g-5p	hsa-let-7d-5p	hsa-let-7i-5p
hsa_circRNA_102751	hsa_circ_0055033	1.12666e-05	0.000114068	2.0194	up	hsa-miR-382-3p	hsa-miR-532-5p	hsa-miR-432-3p	hsa-miR-218-2-3p	hsa-miR-623
hsa_circRNA_100850	hsa_circ_0006857	9.1963e-07	2.6791e-05	2.01642	up	hsa-miR-608	hsa-miR-149-3p	hsa-miR-24-3p	hsa-miR-370-3p	hsa-miR-132-5p
hsa_circRNA_101252	hsa_circ_0030042	4.68917e-05	0.0002821	1.99941	up	hsa-miR-762	hsa-miR-654-3p	hsa-miR-1301-3p	hsa-miR-15a-3p	hsa-miR-145-5p
hsa_circRNA_102121	hsa_circ_0044556	4.9363e-07	2.1444e-05	1.9987	up	hsa-miR-412-3p	hsa-miR-214-3p	hsa-miR-194-3p	hsa-miR-761	hsa-miR-362-5p
hsa_circRNA_104928	hsa_circ_0088777	2.45848e-05	0.000181686	1.99624	up	hsa-miR-758-5p	hsa-miR-138-5p	hsa-miR-661	hsa-miR-103a-2-5p	hsa-miR-635
hsa_circRNA_103958	hsa_circ_0003280	0.000353961	0.00119521	1.99581	up	hsa-miR-511-5p	hsa-miR-105-5p	hsa-miR-153-5p	hsa-miR-96-3p	hsa-miR-542-3p
hsa_circRNA_000864	hsa_circ_0000662	3.183e-08	7.569e-06	1.9914	up	hsa-miR-532-3p	hsa-miR-188-5p	hsa-miR-623
hsa_circRNA_000481	hsa_circ_0001828	1.23685e-05	0.00012148	1.99128	up	hsa-miR-185-5p	hsa-miR-663a	hsa-miR-423-5p	hsa-miR-765	hsa-miR-190b
hsa_circRNA_102466	hsa_circ_0049785	3.6859e-07	1.8924e-05	1.98628	up	hsa-miR-575	hsa-miR-552-3p	hsa-miR-765	hsa-miR-381-5p	hsa-miR-215-3p
hsa_circRNA_104032	hsa_circ_0075303	4.42499e-06	6.4283e-05	1.98443	up	hsa-miR-484	hsa-miR-764	hsa-miR-877-3p	hsa-miR-510-5p	hsa-miR-329-5p
hsa_circRNA_104910	hsa_circ_0088467	6.86901e-05	0.000364251	1.98049	up	hsa-miR-21-5p	hsa-miR-512-3p	hsa-miR-148a-5p	hsa-miR-646	hsa-miR-759
hsa_circRNA_104819	hsa_circ_0008193	0.000452301	0.00144621	1.97085	up	hsa-miR-152-3p	hsa-miR-148b-3p	hsa-miR-891b	hsa-miR-26a-5p	hsa-miR-15a-5p
hsa_circRNA_104290	hsa_circ_0079166	1.11855e-05	0.00011382	1.96851	up	hsa-miR-146a-3p	hsa-let-7b-5p	hsa-miR-188-5p	hsa-miR-515-3p	hsa-miR-519e-3p
hsa_circRNA_100143	hsa_circ_0007231	8.1711e-06	9.3096e-05	1.96689	up	hsa-miR-27b-3p	hsa-miR-27a-3p	hsa-miR-891a-3p	hsa-miR-668-5p	hsa-miR-608
hsa_circRNA_102559	hsa_circ_0051220	1.17516e-05	0.000117464	1.96039	up	hsa-miR-211-3p	hsa-miR-127-5p	hsa-miR-612	hsa-miR-873-5p	hsa-miR-218-1-3p
hsa_circRNA_101260	hsa_circ_0000478	7.7054e-06	8.9494e-05	1.94755	up	hsa-miR-302d-5p	hsa-miR-302b-5p	hsa-miR-873-3p	hsa-miR-218-1-3p	hsa-miR-217
hsa_circRNA_100860	hsa_circ_0023179	1.3385e-06	3.2339e-05	1.94058	up	hsa-miR-770-5p	hsa-miR-588	hsa-miR-125a-3p	hsa-miR-557	hsa-miR-377-5p
hsa_circRNA_102417	hsa_circ_0048607	1.17349e-06	3.0822e-05	1.94048	up	hsa-miR-193a-5p	hsa-miR-557	hsa-miR-206	hsa-miR-488-3p	hsa-miR-32-3p
hsa_circRNA_102846	hsa_circ_0001080	5.73468e-05	0.000321455	1.9401	up	hsa-miR-510-5p	hsa-miR-98-5p	hsa-miR-141-3p	hsa-miR-380-3p	hsa-miR-186-5p
hsa_circRNA_102745	hsa_circ_0054970	2.59653e-05	0.000189862	1.93671	up	hsa-miR-558	hsa-miR-26b-3p	hsa-miR-448	hsa-miR-525-5p	hsa-miR-370-5p
hsa_circRNA_104040	hsa_circ_0075410	1.95228e-06	3.8686e-05	1.93483	up	hsa-miR-221-5p	hsa-miR-153-5p	hsa-miR-592	hsa-miR-597-5p	hsa-miR-190b
hsa_circRNA_101174	hsa_circ_0028864	9.6953e-07	2.7118e-05	1.93122	up	hsa-miR-670-5p	hsa-miR-597-3p	hsa-miR-205-3p	hsa-miR-377-5p
hsa_circRNA_001233	hsa_circ_0000463	2.00398e-05	0.000159121	1.91882	up	hsa-miR-627-5p	hsa-miR-550a-5p	hsa-miR-515-3p	hsa-miR-499a-3p	hsa-miR-550a-3-5p
hsa_circRNA_000987	hsa_circ_0001827	1.04369e-05	0.00010865	1.91863	up	hsa-miR-663a	hsa-miR-185-5p	hsa-miR-765	hsa-miR-190b	hsa-miR-342-3p
hsa_circRNA_103781	hsa_circ_0071681	1.6412e-07	1.4686e-05	1.91756	up	hsa-miR-875-3p	hsa-miR-377-5p	hsa-miR-545-5p	hsa-miR-23a-5p	hsa-miR-570-3p
hsa_circRNA_104374	hsa_circ_0080210	4.0753e-07	2.0233e-05	1.91554	up	hsa-miR-328-5p	hsa-miR-30b-3p	hsa-miR-485-5p	hsa-miR-660-3p	hsa-miR-450a-2-3p
hsa_circRNA_104310	hsa_circ_0079385	1.20294e-05	0.000119448	1.908	up	hsa-miR-499a-3p	hsa-miR-1271-3p	hsa-miR-216a-3p	hsa-miR-197-3p	hsa-miR-489-3p
hsa_circRNA_102445	hsa_circ_0004552	3.7968e-06	5.7745e-05	1.90503	up	hsa-miR-644a	hsa-miR-572	hsa-miR-19b-2-5p	hsa-miR-19b-1-5p	hsa-miR-548a-3p
hsa_circRNA_103102	hsa_circ_0061137	1.0164e-05	0.000107346	1.9044	up	hsa-miR-185-3p	hsa-miR-485-5p	hsa-miR-516a-3p	hsa-miR-516b-3p	hsa-miR-627-3p
hsa_circRNA_100594	hsa_circ_0006820	1.79139e-05	0.000149327	1.89728	up	hsa-miR-15a-3p	hsa-miR-215-3p	hsa-miR-105-5p	hsa-miR-92b-3p	hsa-miR-92a-3p
hsa_circRNA_104931	hsa_circ_0006088	1.58752e-05	0.000140894	1.89485	up	hsa-miR-149-5p	hsa-miR-9-5p	hsa-miR-29b-1-5p	hsa-miR-642a-5p	hsa-miR-608
hsa_circRNA_104433	hsa_circ_0081342	3.18281e-05	0.000215915	1.87607	up	hsa-miR-497-5p	hsa-miR-545-3p	hsa-miR-636	hsa-miR-15a-5p	hsa-miR-335-3p
hsa_circRNA_101439	hsa_circ_0033184	1.40876e-05	0.000131478	1.8703	up	hsa-miR-511-5p	hsa-miR-33b-5p	hsa-miR-659-3p	hsa-miR-532-5p	hsa-miR-590-5p
hsa_circRNA_104913	hsa_circ_0002544	1.56623e-06	3.4363e-05	1.86781	up	hsa-miR-485-5p	hsa-miR-376c-3p	hsa-miR-148a-5p	hsa-miR-646	hsa-miR-20b-3p
hsa_circRNA_101325	hsa_circ_0031288	5.16823e-06	7.0758e-05	1.86444	up	hsa-miR-323a-5p	hsa-miR-497-3p	hsa-miR-370-3p	hsa-miR-589-5p	hsa-miR-510-3p
hsa_circRNA_104850	hsa_circ_0087855	9.7078e-07	2.7118e-05	1.86366	up	hsa-miR-138-5p	hsa-miR-325	hsa-miR-593-3p	hsa-miR-512-3p	hsa-miR-766-5p
hsa_circRNA_100192	hsa_circ_0012107	1.26573e-05	0.000122454	1.86335	up	hsa-miR-612	hsa-miR-642a-5p	hsa-miR-146a-3p	hsa-miR-214-3p	hsa-miR-526a
hsa_circRNA_102424	hsa_circ_0004720	1.21189e-06	3.1288e-05	1.86151	up	hsa-miR-197-3p	hsa-miR-487a-3p	hsa-miR-524-5p	hsa-miR-154-3p	hsa-miR-323a-5p
hsa_circRNA_100382	hsa_circ_0007277	1.33025e-06	3.2339e-05	1.85915	up	hsa-miR-576-3p	hsa-miR-135a-5p	hsa-miR-105-5p	hsa-miR-485-5p	hsa-miR-34b-5p
hsa_circRNA_104922	hsa_circ_0003270	0.000553101	0.00170021	1.85359	up	hsa-miR-1301-3p	hsa-miR-205-5p	hsa-miR-515-3p	hsa-miR-205-3p	hsa-miR-532-3p
hsa_circRNA_103252	hsa_circ_0008472	4.54394e-05	0.000275564	1.85327	up	hsa-miR-204-3p	hsa-miR-501-3p	hsa-miR-502-3p	hsa-miR-18b-5p	hsa-miR-640
hsa_circRNA_103045	hsa_circ_0001147	8.1804e-06	9.3096e-05	1.8523	up	hsa-miR-623	hsa-miR-188-5p	hsa-miR-383-3p	hsa-miR-605-5p	hsa-miR-339-5p
hsa_circRNA_103736	hsa_circ_0070933	1.65671e-06	3.5474e-05	1.84936	up	hsa-miR-876-5p	hsa-miR-192-3p	hsa-miR-34b-3p	hsa-miR-34c-3p	hsa-miR-181b-3p
hsa_circRNA_102476	hsa_circ_0007396	7.94528e-06	9.134e-05	1.84761	up	hsa-miR-767-3p	hsa-miR-877-3p	hsa-miR-573	hsa-miR-1301-3p	hsa-miR-34c-5p
hsa_circRNA_100405	hsa_circ_0002846	9.43341e-06	0.000102947	1.84712	up	hsa-miR-632	hsa-miR-662	hsa-miR-888-3p	hsa-miR-410-5p	hsa-miR-134-5p
hsa_circRNA_101314	hsa_circ_0003643	1.3847e-06	3.269e-05	1.84676	up	hsa-miR-889-3p	hsa-miR-329-3p	hsa-miR-708-5p	hsa-miR-588	hsa-miR-490-3p
hsa_circRNA_101651	hsa_circ_0036941	1.6729e-07	1.4686e-05	1.84659	up	hsa-miR-29a-3p	hsa-miR-29b-3p	hsa-miR-29c-3p	hsa-miR-365a-5p	hsa-miR-107
hsa_circRNA_103444	hsa_circ_0008797	1.6388e-07	1.4686e-05	1.84355	up	hsa-miR-508-5p	hsa-miR-500a-5p	hsa-miR-7-5p	hsa-miR-29a-5p	hsa-miR-623
hsa_circRNA_102590	hsa_circ_0051899	2.35426e-06	4.2576e-05	1.84189	up	hsa-miR-198	hsa-miR-525-5p	hsa-miR-520a-5p
hsa_circRNA_101924	hsa_circ_0041150	1.16666e-05	0.000116873	1.83691	up	hsa-miR-22-3p	hsa-miR-766-3p	hsa-miR-1301-3p	hsa-miR-589-3p	hsa-miR-671-3p
hsa_circRNA_103504	hsa_circ_0001359	2.28537e-06	4.2316e-05	1.83549	up	hsa-miR-582-3p	hsa-miR-542-3p	hsa-miR-429	hsa-miR-671-5p	hsa-miR-133a-5p
hsa_circRNA_100754	hsa_circ_0021087	5.3573e-07	2.2575e-05	1.8313	up	hsa-miR-196b-5p	hsa-miR-196a-5p	hsa-let-7g-5p	hsa-miR-377-5p	hsa-miR-214-3p
hsa_circRNA_103357	hsa_circ_0003602	1.12856e-05	0.000114068	1.81897	up	hsa-miR-629-5p	hsa-miR-17-3p	hsa-miR-424-5p	hsa-miR-101-3p	hsa-miR-432-5p
hsa_circRNA_103211	hsa_circ_0063158	5.2931e-07	2.2561e-05	1.81818	up	hsa-miR-197-3p	hsa-miR-212-5p	hsa-miR-588	hsa-miR-487b-5p	hsa-miR-147a
hsa_circRNA_104909	hsa_circ_0088457	3.2482e-07	1.7681e-05	1.81649	up	hsa-miR-21-5p	hsa-let-7d-5p	hsa-miR-512-3p	hsa-miR-148a-5p	hsa-miR-646
hsa_circRNA_102368	hsa_circ_0047663	2.36405e-06	4.2576e-05	1.81302	up	hsa-miR-489-3p	hsa-miR-452-5p	hsa-miR-192-3p	hsa-miR-521	hsa-miR-603
hsa_circRNA_101801	hsa_circ_0002500	1.16368e-06	3.0746e-05	1.80743	up	hsa-miR-561-3p	hsa-miR-619-5p	hsa-miR-526b-5p	hsa-miR-516b-5p	hsa-miR-582-5p
hsa_circRNA_100779	hsa_circ_0003119	2.78152e-05	0.000197526	1.8029	up	hsa-miR-586	hsa-miR-99a-3p	hsa-miR-497-5p	hsa-miR-499a-5p	hsa-miR-30a-3p
hsa_circRNA_102523	hsa_circ_0004956	0.000336882	0.00115393	1.80204	up	hsa-miR-597-3p	hsa-miR-302c-5p	hsa-miR-425-5p	hsa-miR-329-5p	hsa-miR-106a-3p
hsa_circRNA_100445	hsa_circ_0016404	1.14564e-05	0.000115022	1.80173	up	hsa-miR-511-5p	hsa-miR-32-3p	hsa-miR-141-5p	hsa-miR-761	hsa-miR-296-3p
hsa_circRNA_103036	hsa_circ_0060035	5.59868e-06	7.4837e-05	1.80018	up	hsa-miR-223-3p	hsa-miR-486-3p	hsa-miR-376c-3p	hsa-miR-16-5p	hsa-miR-497-5p
hsa_circRNA_101753	hsa_circ_0002696	3.03071e-05	0.00020969	1.79693	up	hsa-miR-146a-3p	hsa-miR-215-3p	hsa-miR-487a-3p	hsa-miR-373-5p	hsa-miR-134-3p
hsa_circRNA_101231	hsa_circ_0000467	5.46088e-06	7.3649e-05	1.79282	up	hsa-miR-153-5p	hsa-miR-382-5p	hsa-miR-520g-3p	hsa-miR-549a	hsa-miR-520h
hsa_circRNA_104833	hsa_circ_0002191	3.48176e-05	0.00022998	1.78819	up	hsa-miR-298	hsa-miR-423-5p	hsa-miR-377-5p	hsa-miR-1301-3p	hsa-miR-320a
hsa_circRNA_101906	hsa_circ_0040921	4.6952e-07	2.1066e-05	1.78789	up	hsa-miR-660-3p	hsa-miR-107	hsa-miR-103a-3p	hsa-miR-505-5p	hsa-miR-34c-5p
hsa_circRNA_103669	hsa_circ_0070049	1.61851e-06	3.5326e-05	1.77435	up	hsa-miR-637	hsa-miR-661	hsa-miR-328-5p	hsa-miR-665	hsa-miR-762
hsa_circRNA_102561	hsa_circ_0051246	2.25465e-06	4.2314e-05	1.77	up	hsa-miR-103a-2-5p	hsa-miR-22-3p	hsa-miR-155-5p	hsa-miR-338-3p	hsa-miR-576-5p
hsa_circRNA_100882	hsa_circ_0002383	2.8424e-07	1.64e-05	1.7669	up	hsa-miR-665	hsa-miR-518c-5p	hsa-let-7e-5p	hsa-let-7c-5p	hsa-miR-22-5p
hsa_circRNA_101592	hsa_circ_0036287	8.3413e-07	2.5693e-05	1.75917	up	hsa-miR-519d-5p	hsa-miR-92b-5p	hsa-miR-493-3p	hsa-miR-519e-5p	hsa-miR-187-5p
hsa_circRNA_001389	hsa_circ_0000729	2.5097e-07	1.5668e-05	1.75821	up	hsa-miR-767-3p	hsa-miR-412-3p	hsa-miR-670-3p	hsa-miR-643
hsa_circRNA_104914	hsa_circ_0088479	3.84057e-05	0.000244735	1.75527	up	hsa-miR-219a-2-3p	hsa-miR-371a-3p	hsa-miR-500a-3p	hsa-miR-619-5p	hsa-miR-425-3p
hsa_circRNA_103818	hsa_circ_0072279	7.5797e-06	8.8261e-05	1.7551	up	hsa-miR-665	hsa-miR-874-5p	hsa-miR-188-3p	hsa-miR-29b-2-5p	hsa-miR-1271-3p
hsa_circRNA_104103	hsa_circ_0076251	6.71609e-05	0.000359518	1.75346	up	hsa-miR-29b-1-5p	hsa-miR-1271-5p	hsa-miR-96-5p	hsa-miR-369-5p	hsa-miR-140-3p
hsa_circRNA_100861	hsa_circ_0023180	1.53e-08	6.284e-06	1.74848	up	hsa-miR-770-5p	hsa-miR-588	hsa-miR-125a-3p	hsa-miR-455-3p	hsa-miR-545-5p
hsa_circRNA_100363	hsa_circ_0014717	1.5668e-06	3.4363e-05	1.74848	up	hsa-miR-181a-2-3p	hsa-miR-378a-3p	hsa-miR-422a	hsa-miR-378d	hsa-miR-342-5p
hsa_circRNA_400099	hsa_circ_0092350	5.75289e-05	0.000322077	1.74747	up	hsa-miR-185-5p	hsa-miR-541-5p	hsa-miR-411-5p	hsa-miR-200a-3p	hsa-miR-376b-3p
hsa_circRNA_102521	hsa_circ_0050514	2.69563e-05	0.000193931	1.74731	up	hsa-miR-433-3p	hsa-miR-215-3p	hsa-miR-34b-5p	hsa-miR-23b-3p	hsa-miR-891a-5p
hsa_circRNA_101213	hsa_circ_0029426	6.5965e-07	2.4035e-05	1.74654	up	hsa-miR-431-3p	hsa-miR-493-3p	hsa-miR-372-5p
hsa_circRNA_101755	hsa_circ_0006485	4.4148e-07	2.1066e-05	1.7417	up	hsa-miR-507	hsa-miR-889-5p	hsa-miR-107	hsa-miR-103a-3p	hsa-miR-212-5p
hsa_circRNA_102524	hsa_circ_0050516	2.44114e-05	0.000181102	1.73903	up	hsa-miR-597-3p	hsa-miR-29b-2-5p	hsa-miR-34b-5p	hsa-miR-486-3p	hsa-miR-582-3p
hsa_circRNA_102414	hsa_circ_0000871	1.43834e-05	0.000132015	1.73868	up	hsa-miR-432-5p	hsa-miR-1264	hsa-miR-658	hsa-miR-377-5p	hsa-miR-127-3p
hsa_circRNA_104401	hsa_circ_0005513	7.06204e-05	0.000370143	1.73783	up	hsa-miR-516b-3p	hsa-miR-516a-3p	hsa-miR-620	hsa-miR-185-3p	hsa-miR-619-3p
hsa_circRNA_104974	hsa_circ_0002818	1.41226e-05	0.000131478	1.73633	up	hsa-miR-215-3p	hsa-miR-192-3p	hsa-miR-34c-3p	hsa-miR-20b-3p	hsa-miR-19b-1-5p
hsa_circRNA_100191	hsa_circ_0012077	6.32422e-05	0.000345239	1.73424	up	hsa-miR-647	hsa-miR-588	hsa-miR-660-3p	hsa-miR-661	hsa-miR-552-3p
hsa_circRNA_103547	hsa_circ_0003759	5.85581e-06	7.6464e-05	1.73213	up	hsa-miR-762	hsa-miR-92a-1-5p	hsa-miR-134-5p	hsa-miR-665	hsa-miR-485-5p
hsa_circRNA_104716	hsa_circ_0005256	2.29468e-06	4.2316e-05	1.72948	up	hsa-miR-597-5p	hsa-miR-219a-1-3p	hsa-miR-370-5p	hsa-miR-668-3p	hsa-miR-572
hsa_circRNA_100674	hsa_circ_0000257	2.03585e-05	0.000160804	1.72923	up	hsa-miR-9-5p	hsa-miR-647	hsa-miR-653-3p	hsa-miR-212-5p	hsa-miR-27a-5p
hsa_circRNA_100194	hsa_circ_0007437	6.76049e-06	8.2551e-05	1.71912	up	hsa-miR-383-3p	hsa-miR-135a-5p	hsa-miR-135b-5p	hsa-miR-548a-5p	hsa-miR-193a-3p
hsa_circRNA_101076	hsa_circ_0026652	1.63357e-05	0.000143206	1.71848	up	hsa-miR-608	hsa-miR-873-3p	hsa-miR-106b-3p	hsa-miR-491-5p	hsa-miR-99b-3p
hsa_circRNA_000598	hsa_circ_0000589	3.54336e-06	5.578e-05	1.71649	up	hsa-miR-1224-3p	hsa-miR-432-5p	hsa-miR-149-3p	hsa-miR-509-5p	hsa-miR-675-3p
hsa_circRNA_102148	hsa_circ_0045006	2.09523e-05	0.000164168	1.71333	up	hsa-miR-873-3p	hsa-miR-485-5p	hsa-miR-597-5p	hsa-miR-141-5p	hsa-miR-490-3p
hsa_circRNA_100001	hsa_circ_0009189	1.60878e-05	0.00014224	1.71148	up	hsa-miR-512-3p	hsa-miR-518c-5p	hsa-miR-146a-3p	hsa-miR-526b-5p	hsa-miR-639
hsa_circRNA_400066	hsa_circ_0092330	9.58612e-05	0.000451969	1.70826	up	hsa-miR-346	hsa-miR-193b-3p	hsa-miR-18a-3p	hsa-miR-660-3p	hsa-miR-584-3p
hsa_circRNA_103723	hsa_circ_0070659	0.000236392	0.000878307	1.70285	up	hsa-miR-134-5p	hsa-miR-891a-3p	hsa-miR-335-3p	hsa-miR-142-3p	hsa-miR-17-3p
hsa_circRNA_100583	hsa_circ_0000231	6.97193e-06	8.3998e-05	1.69852	up	hsa-miR-135b-5p	hsa-miR-135a-5p	hsa-miR-518c-5p	hsa-miR-552-3p	hsa-miR-30c-1-3p
hsa_circRNA_101573	hsa_circ_0003651	5.41366e-05	0.000308047	1.69713	up	hsa-miR-153-5p	hsa-miR-17-3p	hsa-miR-671-5p	hsa-miR-96-5p	hsa-miR-208a-5p
hsa_circRNA_102644	hsa_circ_0004976	9.9368e-06	0.000107147	1.69575	up	hsa-miR-515-3p	hsa-miR-519e-3p	hsa-miR-135b-5p	hsa-miR-135a-5p	hsa-miR-33b-5p
hsa_circRNA_101227	hsa_circ_0029636	3.19599e-05	0.00021616	1.69544	up	hsa-miR-330-5p	hsa-miR-326	hsa-miR-670-3p	hsa-miR-616-3p	hsa-miR-873-5p
hsa_circRNA_104851	hsa_circ_0008812	5.97857e-06	7.7093e-05	1.69487	up	hsa-miR-138-5p	hsa-miR-325	hsa-miR-593-3p	hsa-miR-512-3p	hsa-miR-766-5p
hsa_circRNA_102678	hsa_circ_0002346	6.22901e-06	7.8831e-05	1.69391	up	hsa-miR-146b-5p	hsa-miR-146a-5p	hsa-miR-383-3p	hsa-miR-17-3p	hsa-miR-329-5p
hsa_circRNA_104854	hsa_circ_0087862	0.00034628	0.00117631	1.69304	up	hsa-miR-325	hsa-miR-593-3p	hsa-miR-512-3p	hsa-miR-653-5p	hsa-miR-766-5p
hsa_circRNA_102033	hsa_circ_0043001	3.065e-08	7.569e-06	1.68863	up	hsa-miR-382-5p	hsa-miR-330-5p	hsa-miR-26b-3p	hsa-miR-489-3p	hsa-miR-514a-5p
hsa_circRNA_104820	hsa_circ_0005218	1.4298e-05	0.000131833	1.68499	up	hsa-miR-409-3p	hsa-miR-153-3p	hsa-miR-9-5p	hsa-miR-152-3p	hsa-miR-148b-3p
hsa_circRNA_104575	hsa_circ_0083766	0.00013401	0.00057994	1.68349	up	hsa-miR-519e-5p	hsa-miR-519d-5p	hsa-miR-200b-3p	hsa-miR-145-5p	hsa-miR-515-5p
hsa_circRNA_102895	hsa_circ_0003218	6.83e-07	2.4108e-05	1.6822	up	hsa-miR-15a-3p	hsa-miR-187-5p	hsa-miR-545-5p	hsa-miR-764	hsa-miR-553
hsa_circRNA_104469	hsa_circ_0082140	9.89448e-05	0.000462766	1.67887	up	hsa-miR-891a-3p	hsa-miR-130a-5p	hsa-miR-371a-5p	hsa-miR-518c-5p	hsa-miR-487a-5p
hsa_circRNA_103730	hsa_circ_0005654	1.82294e-06	3.6933e-05	1.67646	up	hsa-miR-578	hsa-miR-501-5p	hsa-miR-581	hsa-miR-511-5p	hsa-miR-588
hsa_circRNA_101670	hsa_circ_0037160	2.291e-08	7.056e-06	1.6747	up	hsa-miR-762	hsa-miR-632	hsa-miR-612	hsa-miR-127-3p	hsa-miR-484
hsa_circRNA_100089	hsa_circ_0010501	6.10212e-06	7.81e-05	1.67004	up	hsa-miR-561-3p	hsa-miR-636	hsa-miR-1271-3p	hsa-miR-550a-5p	hsa-miR-550a-3-5p
hsa_circRNA_101161	hsa_circ_0028540	1.15208e-06	3.0618e-05	1.66911	up	hsa-miR-516a-3p	hsa-miR-516b-3p	hsa-miR-892b	hsa-miR-216a-3p	hsa-miR-578
hsa_circRNA_101419	hsa_circ_0032832	1.69067e-05	0.000145494	1.66503	up	hsa-miR-138-5p	hsa-miR-323a-5p	hsa-miR-298	hsa-miR-556-5p	hsa-miR-145-5p
hsa_circRNA_102707	hsa_circ_0054302	5.69842e-05	0.000320616	1.66478	up	hsa-miR-122-5p	hsa-miR-1301-3p	hsa-miR-22-3p	hsa-miR-124-3p	hsa-miR-141-3p
hsa_circRNA_101089	hsa_circ_0027261	7.29999e-06	8.6113e-05	1.66455	up	hsa-miR-641	hsa-miR-92a-2-5p	hsa-miR-149-3p	hsa-miR-637	hsa-miR-367-5p
hsa_circRNA_400087	hsa_circ_0092298	5.34022e-05	0.000305407	1.66405	up	hsa-miR-615-5p	hsa-miR-874-3p	hsa-miR-337-5p	hsa-miR-345-5p	hsa-miR-191-3p
hsa_circRNA_103647	hsa_circ_0069752	2.45107e-05	0.00018154	1.66341	up	hsa-miR-520g-5p	hsa-miR-613	hsa-miR-525-5p	hsa-miR-520a-5p	hsa-miR-337-5p
hsa_circRNA_000006	hsa_circ_0001821	3.7705e-05	0.000241633	1.66086	up	hsa-miR-526b-5p	hsa-miR-595	hsa-miR-181a-2-3p	hsa-miR-449b-3p	hsa-miR-30c-5p
hsa_circRNA_100139	hsa_circ_0011279	0.000158577	0.000651912	1.65753	up	hsa-miR-486-3p	hsa-miR-765	hsa-miR-24-3p	hsa-miR-92a-2-5p	hsa-miR-583
hsa_circRNA_102741	hsa_circ_0003497	1.22777e-05	0.00012138	1.65476	up	hsa-miR-143-3p	hsa-miR-197-3p	hsa-miR-545-3p	hsa-miR-30e-3p	hsa-miR-634
hsa_circRNA_104946	hsa_circ_0005871	0.000180881	0.000721926	1.65455	up	hsa-miR-544a	hsa-miR-892a	hsa-miR-9-5p	hsa-miR-135b-5p	hsa-miR-221-5p
hsa_circRNA_102682	hsa_circ_0005442	1.13679e-05	0.000114388	1.65262	up	hsa-miR-383-3p	hsa-miR-486-3p	hsa-miR-541-3p	hsa-miR-557	hsa-miR-18a-5p
hsa_circRNA_102479	hsa_circ_0004071	7.48595e-05	0.000382596	1.65179	up	hsa-miR-103a-2-5p	hsa-miR-766-3p	hsa-miR-29b-2-5p	hsa-miR-612	hsa-miR-29b-1-5p
hsa_circRNA_104282	hsa_circ_0008039	2.00894e-06	3.9122e-05	1.648	up	hsa-miR-432-5p	hsa-miR-654-5p	hsa-miR-620	hsa-miR-484	hsa-miR-520a-3p
hsa_circRNA_104686	hsa_circ_0085540	3.55707e-05	0.000232574	1.64738	up	hsa-miR-493-3p	hsa-miR-455-5p	hsa-miR-526b-5p	hsa-miR-595	hsa-miR-181a-2-3p
hsa_circRNA_103871	hsa_circ_0004837	0.000209504	0.000801473	1.6473	up	hsa-miR-92a-2-5p	hsa-miR-377-5p	hsa-miR-30b-3p	hsa-miR-494-5p	hsa-miR-371a-5p
hsa_circRNA_101492	hsa_circ_0034786	0.000146985	0.000621216	1.64547	up	hsa-miR-627-5p	hsa-miR-519d-5p	hsa-miR-382-5p	hsa-miR-515-5p	hsa-miR-588
hsa_circRNA_103775	hsa_circ_0005066	3.1202e-06	5.1262e-05	1.64474	up	hsa-miR-1264	hsa-miR-569	hsa-miR-181b-5p	hsa-miR-22-5p	hsa-miR-670-3p
hsa_circRNA_102516	hsa_circ_0050509	2.98312e-05	0.000207031	1.64404	up	hsa-miR-548a-3p	hsa-miR-141-5p	hsa-miR-649	hsa-miR-433-3p	hsa-miR-9-5p
hsa_circRNA_000764	hsa_circ_0001834	0.000173458	0.000699092	1.64279	up	hsa-miR-521	hsa-miR-574-3p	hsa-miR-892b	hsa-miR-603	hsa-miR-646
hsa_circRNA_103164	hsa_circ_0062389	2.9039e-07	1.64e-05	1.64009	up	hsa-miR-329-5p	hsa-miR-761	hsa-miR-27a-5p	hsa-miR-24-3p	hsa-miR-149-5p
hsa_circRNA_104016	hsa_circ_0075048	0.000190811	0.000747038	1.63712	up	hsa-miR-596	hsa-miR-324-3p	hsa-miR-636	hsa-miR-494-5p	hsa-miR-1271-3p
hsa_circRNA_104090	hsa_circ_0006109	5.41337e-05	0.000308047	1.63645	up	hsa-miR-1468-3p	hsa-miR-671-3p	hsa-miR-876-5p	hsa-miR-145-5p	hsa-miR-519d-5p
hsa_circRNA_102604	hsa_circ_0005598	1.99292e-05	0.000158522	1.63567	up	hsa-miR-517c-3p	hsa-miR-103a-2-5p	hsa-miR-492	hsa-miR-642a-3p	hsa-miR-556-5p
hsa_circRNA_103044	hsa_circ_0004870	1.54304e-05	0.000138597	1.63498	up	hsa-miR-145-5p	hsa-miR-380-3p	hsa-miR-623	hsa-miR-188-5p	hsa-miR-96-5p
hsa_circRNA_104175	hsa_circ_0005954	6.71163e-05	0.000359518	1.63459	up	hsa-miR-520f-3p	hsa-miR-618	hsa-miR-223-3p	hsa-miR-875-3p	hsa-miR-495-3p
hsa_circRNA_100172	hsa_circ_0011615	3.58394e-06	5.5839e-05	1.63178	up	hsa-miR-27a-3p	hsa-miR-34a-5p	hsa-miR-27b-3p	hsa-miR-194-3p	hsa-miR-192-3p
hsa_circRNA_101431	hsa_circ_0006947	0.00028924	0.00102982	1.63091	up	hsa-miR-148a-3p	hsa-miR-454-3p	hsa-miR-103a-2-5p	hsa-miR-489-3p	hsa-miR-29a-5p
hsa_circRNA_104504	hsa_circ_0082600	5.09927e-06	7.0705e-05	1.63085	up	hsa-miR-125a-3p	hsa-miR-365a-5p	hsa-miR-578	hsa-miR-130b-5p	hsa-miR-376a-5p
hsa_circRNA_104111	hsa_circ_0005038	6.62714e-06	8.1584e-05	1.63036	up	hsa-miR-422a	hsa-miR-378a-3p	hsa-miR-516b-3p	hsa-miR-516a-3p	hsa-miR-378d
hsa_circRNA_104400	hsa_circ_0006944	0.000112872	0.000506913	1.62929	up	hsa-miR-516b-3p	hsa-miR-516a-3p	hsa-miR-620	hsa-miR-185-3p	hsa-miR-619-3p
hsa_circRNA_103965	hsa_circ_0004503	0.00137506	0.00349215	1.62692	up	hsa-miR-512-3p	hsa-miR-215-3p	hsa-miR-492	hsa-miR-105-5p	hsa-miR-377-3p
hsa_circRNA_102503	hsa_circ_0000921	8.13473e-05	0.000405659	1.62375	up	hsa-miR-224-3p	hsa-miR-656-3p	hsa-miR-221-5p	hsa-miR-522-3p	hsa-miR-545-5p
hsa_circRNA_100492	hsa_circ_0016979	3.6702e-07	1.8924e-05	1.62119	up	hsa-miR-646	hsa-miR-212-5p	hsa-miR-431-5p	hsa-miR-367-5p	hsa-miR-615-5p
hsa_circRNA_000624	hsa_circ_0000751	0.00121762	0.00315437	1.62116	up	hsa-miR-483-3p	hsa-miR-211-3p	hsa-miR-670-3p	hsa-miR-608	hsa-miR-324-5p
hsa_circRNA_100821	hsa_circ_0005204	5.21631e-05	0.000301345	1.62039	up	hsa-miR-124-5p	hsa-miR-624-3p	hsa-miR-124-3p	hsa-miR-605-3p	hsa-miR-765
hsa_circRNA_100069	hsa_circ_0002733	5.6964e-05	0.000320616	1.61608	up	hsa-miR-219a-1-3p	hsa-miR-215-3p	hsa-miR-204-3p	hsa-miR-875-3p	hsa-miR-500a-5p
hsa_circRNA_103259	hsa_circ_0001251	0.000150752	0.000626585	1.61423	up	hsa-miR-93-3p	hsa-miR-328-3p	hsa-miR-138-5p	hsa-miR-512-3p	hsa-miR-18b-5p
hsa_circRNA_102916	hsa_circ_0058218	1.02697e-05	0.000107346	1.61162	up	hsa-miR-579-5p	hsa-miR-196b-5p	hsa-miR-196a-5p	hsa-miR-432-5p	hsa-miR-1298-3p
hsa_circRNA_100364	hsa_circ_0004680	1.77726e-06	3.6498e-05	1.61061	up	hsa-miR-378a-3p	hsa-miR-422a	hsa-miR-378d	hsa-miR-877-3p	hsa-miR-133b
hsa_circRNA_104973	hsa_circ_0003473	1.24451e-05	0.000121704	1.60656	up	hsa-miR-27a-3p	hsa-miR-215-3p	hsa-miR-27b-3p	hsa-miR-106b-3p	hsa-miR-29b-1-5p
hsa_circRNA_103046	hsa_circ_0007632	2.89026e-05	0.000203437	1.60557	up	hsa-miR-605-5p	hsa-let-7f-2-3p	hsa-miR-448	hsa-miR-509-3p	hsa-miR-623
hsa_circRNA_102581	hsa_circ_0005188	9.65775e-06	0.000104863	1.60549	up	hsa-miR-486-3p	hsa-miR-766-5p	hsa-miR-23a-5p	hsa-miR-212-3p	hsa-miR-140-3p
hsa_circRNA_104250	hsa_circ_0004587	1.7002e-05	0.000145759	1.60165	up	hsa-miR-493-5p	hsa-miR-100-3p	hsa-miR-302b-5p	hsa-miR-218-1-3p	hsa-miR-181a-3p
hsa_circRNA_102990	hsa_circ_0059369	3.46859e-05	0.000229445	1.59913	up	hsa-miR-885-5p	hsa-miR-502-3p	hsa-miR-501-3p	hsa-miR-335-3p	hsa-miR-320b
hsa_circRNA_103828	hsa_circ_0072386	7.289e-07	2.4948e-05	1.59838	up	hsa-miR-411-5p	hsa-miR-625-3p	hsa-miR-448	hsa-miR-205-5p	hsa-miR-526b-5p
hsa_circRNA_100110	hsa_circ_0006913	1.23246e-05	0.00012148	1.59482	up	hsa-miR-637	hsa-miR-485-5p	hsa-miR-656-5p	hsa-miR-873-3p	hsa-miR-125a-3p
hsa_circRNA_104137	hsa_circ_0076995	6.40152e-05	0.000348026	1.59289	up	hsa-miR-455-3p	hsa-miR-218-1-3p	hsa-miR-423-5p	hsa-miR-503-5p	hsa-miR-223-3p
hsa_circRNA_101056	hsa_circ_0003664	1.25744e-06	3.168e-05	1.59081	up	hsa-miR-29b-2-5p	hsa-miR-138-2-3p	hsa-miR-148b-5p	hsa-miR-608	hsa-miR-30d-3p
hsa_circRNA_101187	hsa_circ_0006030	2.67005e-06	4.5823e-05	1.59037	up	hsa-miR-103a-2-5p	hsa-miR-507	hsa-miR-23b-3p	hsa-miR-23a-3p	hsa-miR-93-3p
hsa_circRNA_104268	hsa_circ_0078738	3.94421e-05	0.000248755	1.59035	up	hsa-miR-324-3p	hsa-miR-660-3p	hsa-miR-646	hsa-miR-214-3p	hsa-miR-628-5p
hsa_circRNA_000280	hsa_circ_0000929	7.2165e-07	2.4889e-05	1.58969	up	hsa-miR-134-3p	hsa-miR-152-5p	hsa-miR-662	hsa-miR-147a	hsa-miR-769-3p
hsa_circRNA_101373	hsa_circ_0005139	9.31277e-06	0.000102124	1.58869	up	hsa-miR-33a-5p	hsa-miR-20a-3p	hsa-miR-9-5p	hsa-miR-642a-3p	hsa-miR-33b-5p
hsa_circRNA_103605	hsa_circ_0009006	8.49547e-06	9.5006e-05	1.58778	up	hsa-miR-640	hsa-miR-655-3p	hsa-miR-380-3p	hsa-miR-346	hsa-miR-302a-3p
hsa_circRNA_103219	hsa_circ_0005243	5.39219e-06	7.3224e-05	1.58743	up	hsa-miR-485-5p	hsa-miR-194-3p	hsa-miR-486-3p	hsa-miR-665	hsa-miR-550a-5p
hsa_circRNA_104611	hsa_circ_0001796	0.00013222	0.000575698	1.58643	up	hsa-miR-647	hsa-miR-125b-1-3p	hsa-miR-30c-5p	hsa-miR-103a-2-5p	hsa-miR-99a-3p
hsa_circRNA_101850	hsa_circ_0007018	0.00013009	0.000567872	1.58527	up	hsa-miR-127-5p	hsa-miR-449a	hsa-miR-449b-5p	hsa-miR-34c-5p	hsa-miR-378a-5p
hsa_circRNA_104764	hsa_circ_0001849	5.11238e-05	0.000299176	1.58348	up	hsa-miR-627-5p
hsa_circRNA_103772	hsa_circ_0008910	1.69417e-05	0.000145518	1.58204	up	hsa-miR-598-3p	hsa-miR-519e-5p	hsa-miR-660-5p	hsa-miR-515-5p	hsa-miR-21-5p
hsa_circRNA_001038	hsa_circ_0000453	6.70785e-05	0.000359518	1.58191	up	hsa-miR-766-5p	hsa-miR-382-5p	hsa-miR-588	hsa-miR-586	hsa-miR-29b-2-5p
hsa_circRNA_101857	hsa_circ_0040148	5.51623e-05	0.000312702	1.57994	up	hsa-miR-125a-3p	hsa-miR-194-3p	hsa-miR-203a-5p	hsa-miR-516b-5p	hsa-miR-511-5p
hsa_circRNA_102393	hsa_circ_0048025	5.2916e-07	2.2561e-05	1.57738	up	hsa-miR-1301-3p	hsa-miR-500a-3p	hsa-miR-92b-5p	hsa-miR-494-5p	hsa-miR-365a-5p
hsa_circRNA_000872	hsa_circ_0000747	1.33051e-05	0.00012682	1.57685	up	hsa-miR-670-3p	hsa-miR-637	hsa-miR-296-3p	hsa-miR-504-5p	hsa-miR-648
hsa_circRNA_100283	hsa_circ_0013222	1.2805e-07	1.3148e-05	1.57523	up	hsa-miR-576-5p	hsa-miR-383-5p	hsa-miR-146a-3p	hsa-miR-129-5p	hsa-miR-105-5p
hsa_circRNA_104961	hsa_circ_0089494	0.00951622	0.0173574	1.57473	up	hsa-miR-767-5p	hsa-miR-181d-5p	hsa-miR-15b-5p	hsa-miR-640	hsa-miR-134-5p
hsa_circRNA_101008	hsa_circ_0025373	1.38883e-06	3.269e-05	1.57459	up	hsa-miR-449b-3p	hsa-miR-630	hsa-miR-502-5p	hsa-miR-652-3p	hsa-miR-197-3p
hsa_circRNA_102328	hsa_circ_0000839	3.9507e-07	2.0041e-05	1.5739	up	hsa-miR-670-3p	hsa-miR-320a	hsa-miR-320b	hsa-miR-320c	hsa-miR-548a-3p
hsa_circRNA_102688	hsa_circ_0006422	1.55166e-05	0.00013882	1.57323	up	hsa-miR-486-3p	hsa-miR-18a-5p	hsa-miR-18b-5p	hsa-miR-541-3p	hsa-miR-557
hsa_circRNA_100257	hsa_circ_0002454	8.10394e-05	0.00040457	1.57316	up	hsa-miR-508-3p	hsa-miR-542-3p	hsa-miR-516b-5p	hsa-miR-518e-5p	hsa-miR-522-5p
hsa_circRNA_102525	hsa_circ_0050518	3.36962e-05	0.000224863	1.57269	up	hsa-miR-215-3p	hsa-miR-597-3p	hsa-miR-561-3p	hsa-miR-329-5p	hsa-miR-29b-2-5p
hsa_circRNA_102746	hsa_circ_0054971	3.06657e-05	0.000211523	1.57218	up	hsa-miR-767-5p	hsa-miR-181c-3p	hsa-miR-558	hsa-miR-634	hsa-miR-29a-3p
hsa_circRNA_001379	hsa_circ_0000516	2.25849e-06	4.2314e-05	1.56994	up	hsa-miR-18b-3p	hsa-miR-670-5p	hsa-miR-23a-5p	hsa-miR-125a-3p	hsa-miR-125b-5p
hsa_circRNA_000585	hsa_circ_0000515	4.03919e-05	0.000252757	1.56954	up	hsa-miR-330-5p	hsa-miR-328-3p	hsa-miR-127-5p	hsa-miR-326	hsa-miR-615-5p
hsa_circRNA_104954	hsa_circ_0089371	0.000149035	0.00062197	1.56907	up	hsa-miR-181a-2-3p	hsa-miR-1296-5p	hsa-miR-521	hsa-miR-27b-3p	hsa-miR-523-3p
hsa_circRNA_002178	hsa_circ_0000519	0.000117764	0.000526549	1.56801	up	hsa-miR-328-3p	hsa-miR-1296-5p	hsa-miR-146b-3p	hsa-miR-330-5p	hsa-miR-671-5p
hsa_circRNA_001498	hsa_circ_0000916	5.25886e-05	0.0003019	1.56774	up	hsa-miR-767-3p	hsa-let-7b-5p	hsa-let-7c-5p	hsa-miR-324-3p	hsa-miR-18a-3p
hsa_circRNA_103021	hsa_circ_0059802	2.655e-08	7.056e-06	1.56295	up	hsa-miR-106b-5p	hsa-miR-93-5p	hsa-miR-19b-1-5p	hsa-miR-106a-5p	hsa-miR-17-5p
hsa_circRNA_101905	hsa_circ_0006958	9.9607e-07	2.7609e-05	1.56231	up	hsa-miR-503-5p	hsa-miR-18a-5p	hsa-miR-18b-5p	hsa-miR-486-3p	hsa-miR-564
hsa_circRNA_104269	hsa_circ_0078768	8.2491e-06	9.3642e-05	1.5605	up	hsa-miR-450a-1-3p	hsa-miR-661	hsa-miR-493-5p	hsa-miR-208a-5p	hsa-miR-486-5p
hsa_circRNA_104395	hsa_circ_0008121	3.17119e-05	0.00021545	1.56035	up	hsa-miR-412-3p	hsa-miR-433-5p	hsa-miR-569	hsa-miR-183-5p	hsa-miR-1468-5p
hsa_circRNA_101407	hsa_circ_0032683	6.7934e-07	2.4108e-05	1.55917	up	hsa-miR-573	hsa-miR-503-5p	hsa-miR-34a-3p	hsa-miR-212-3p	hsa-miR-885-3p
hsa_circRNA_103749	hsa_circ_0005480	1.7856e-07	1.4686e-05	1.55911	up	hsa-miR-27b-3p	hsa-miR-27a-3p	hsa-let-7i-5p	hsa-miR-650	hsa-miR-499a-5p
hsa_circRNA_104731	hsa_circ_0006134	0.000645082	0.00192629	1.5575	up	hsa-miR-744-3p	hsa-miR-139-5p	hsa-miR-367-5p	hsa-miR-589-5p	hsa-miR-668-3p
hsa_circRNA_102541	hsa_circ_0050834	2.36442e-06	4.2576e-05	1.55616	up	hsa-miR-486-3p	hsa-miR-328-5p	hsa-miR-125a-3p	hsa-miR-296-5p	hsa-miR-873-5p
hsa_circRNA_100355	hsa_circ_0014614	6.93602e-06	8.3998e-05	1.5542	up	hsa-miR-138-5p	hsa-miR-298	hsa-miR-19a-5p	hsa-miR-185-3p	hsa-miR-1323
hsa_circRNA_103998	hsa_circ_0074817	1.6261e-07	1.4686e-05	1.55377	up	hsa-miR-21-3p	hsa-miR-651-3p	hsa-miR-27a-3p	hsa-miR-138-1-3p	hsa-miR-539-5p
hsa_circRNA_101141	hsa_circ_0005785	8.3702e-07	2.5693e-05	1.55242	up	hsa-miR-526b-5p	hsa-miR-181d-5p	hsa-miR-181b-5p	hsa-miR-338-3p	hsa-miR-181a-5p
hsa_circRNA_001676	hsa_circ_0000423	4.73054e-06	6.8066e-05	1.55226	up	hsa-miR-15b-3p	hsa-miR-627-3p	hsa-miR-208a-5p	hsa-miR-29b-1-5p	hsa-miR-96-3p
hsa_circRNA_102411	hsa_circ_0048492	5.87658e-05	0.000327379	1.5521	up	hsa-miR-877-5p	hsa-miR-24-3p	hsa-miR-887-3p	hsa-let-7b-5p	hsa-miR-485-5p
hsa_circRNA_100593	hsa_circ_0002224	0.000133459	0.000578108	1.54784	up	hsa-miR-15a-3p	hsa-miR-215-3p	hsa-miR-105-5p	hsa-miR-92b-3p	hsa-miR-92a-3p
hsa_circRNA_101720	hsa_circ_0002078	6.73675e-05	0.000359771	1.54725	up	hsa-miR-383-5p	hsa-miR-370-5p	hsa-miR-185-3p	hsa-miR-10a-5p	hsa-miR-145-5p
hsa_circRNA_103437	hsa_circ_0008394	5.13194e-05	0.000299176	1.5469	up	hsa-miR-766-3p	hsa-miR-506-5p	hsa-miR-181d-5p	hsa-miR-181b-5p	hsa-miR-181a-5p
hsa_circRNA_104423	hsa_circ_0001721	2.37214e-05	0.000178028	1.54643	up	hsa-miR-301a-5p	hsa-miR-371a-3p	hsa-miR-29b-1-5p	hsa-miR-221-5p	hsa-miR-372-3p
hsa_circRNA_100146	hsa_circ_0011385	7.9212e-07	2.5382e-05	1.54548	up	hsa-miR-744-3p	hsa-miR-616-3p	hsa-miR-361-3p	hsa-miR-615-5p	hsa-miR-135b-3p
hsa_circRNA_105049	hsa_circ_0001953	0.00579318	0.0114998	1.54379	up	hsa-miR-767-5p	hsa-miR-1298-3p	hsa-miR-132-3p	hsa-miR-885-5p	hsa-miR-196a-5p
hsa_circRNA_103401	hsa_circ_0003006	2.9308e-05	0.000204658	1.54321	up	hsa-miR-668-5p	hsa-miR-1301-3p	hsa-miR-383-3p	hsa-miR-302c-5p	hsa-miR-452-5p
hsa_circRNA_103674	hsa_circ_0070113	9.7236e-07	2.7118e-05	1.54117	up	hsa-miR-103a-3p	hsa-miR-107	hsa-miR-615-3p	hsa-miR-486-3p	hsa-miR-301a-5p
hsa_circRNA_103018	hsa_circ_0059783	5.55865e-06	7.4522e-05	1.53948	up	hsa-miR-1-3p	hsa-miR-449c-5p	hsa-miR-206	hsa-miR-34b-5p	hsa-miR-122-5p
hsa_circRNA_103017	hsa_circ_0001136	2.14837e-05	0.000166522	1.53925	up	hsa-miR-1-3p	hsa-miR-449c-5p	hsa-miR-206	hsa-miR-34b-5p	hsa-miR-122-5p
hsa_circRNA_102519	hsa_circ_0050511	5.68905e-05	0.000320616	1.53911	up	hsa-miR-215-3p	hsa-miR-548a-3p	hsa-miR-597-3p	hsa-miR-561-3p	hsa-miR-329-5p
hsa_circRNA_001914	hsa_circ_0000902	1.96435e-05	0.000157357	1.53727	up	hsa-miR-612	hsa-miR-214-3p	hsa-miR-608	hsa-miR-194-5p	hsa-miR-654-5p
hsa_circRNA_001416	hsa_circ_0001338	1.9787e-07	1.4686e-05	1.53517	up	hsa-miR-181a-2-3p	hsa-miR-199b-3p	hsa-miR-199a-3p	hsa-miR-23b-5p	hsa-miR-330-5p
hsa_circRNA_001109	hsa_circ_0001056	0.000250787	0.000920436	1.53466	up	hsa-miR-30b-3p	hsa-miR-619-5p	hsa-miR-665	hsa-miR-153-5p	hsa-miR-149-5p
hsa_circRNA_101354	hsa_circ_0009104	4.91417e-06	7.0039e-05	1.53307	up	hsa-miR-142-5p	hsa-miR-628-5p	hsa-miR-561-3p	hsa-miR-490-3p	hsa-miR-487a-3p
hsa_circRNA_100222	hsa_circ_0012415	4.77581e-05	0.000285789	1.53224	up	hsa-miR-153-5p	hsa-miR-670-3p	hsa-miR-580-5p	hsa-miR-204-3p	hsa-miR-29c-5p
hsa_circRNA_104911	hsa_circ_0088474	0.000107526	0.000490213	1.53159	up	hsa-miR-485-5p	hsa-miR-376c-3p	hsa-miR-148a-5p	hsa-miR-646	hsa-miR-548b-3p
hsa_circRNA_102005	hsa_circ_0042472	7.1347e-06	8.5049e-05	1.53115	up	hsa-miR-216a-3p	hsa-miR-221-5p	hsa-miR-550a-5p	hsa-miR-614	hsa-miR-570-3p
hsa_circRNA_102518	hsa_circ_0006987	0.000362971	0.00121384	1.52966	up	hsa-miR-548a-3p	hsa-miR-597-3p	hsa-miR-141-5p	hsa-miR-425-5p	hsa-miR-649
hsa_circRNA_104470	hsa_circ_0082141	2.41398e-05	0.000180504	1.52819	up	hsa-miR-891a-3p	hsa-miR-31-3p	hsa-miR-130a-5p	hsa-miR-371a-5p	hsa-miR-376b-5p
hsa_circRNA_103542	hsa_circ_0068464	9.5936e-05	0.000451969	1.52815	up	hsa-miR-383-5p	hsa-miR-504-5p	hsa-miR-873-5p	hsa-miR-668-5p	hsa-miR-298
hsa_circRNA_100024	hsa_circ_0009135	4.2195e-07	2.0721e-05	1.5276	up	hsa-miR-637	hsa-miR-597-3p	hsa-miR-204-3p	hsa-miR-342-5p	hsa-miR-509-5p
hsa_circRNA_101201	hsa_circ_0029325	6.27023e-05	0.000343797	1.52655	up	hsa-miR-503-5p	hsa-miR-574-5p	hsa-miR-484	hsa-miR-211-3p	hsa-miR-214-3p
hsa_circRNA_102374	hsa_circ_0047744	2.32773e-05	0.00017557	1.52594	up	hsa-miR-503-5p	hsa-miR-424-5p	hsa-miR-15a-5p	hsa-miR-16-5p	hsa-miR-497-5p
hsa_circRNA_102733	hsa_circ_0005050	9.05791e-06	0.000100058	1.52579	up	hsa-miR-452-5p	hsa-miR-146b-5p	hsa-miR-146a-5p	hsa-miR-597-3p	hsa-miR-578
hsa_circRNA_104593	hsa_circ_0083964	0.000176984	0.000710135	1.52541	up	hsa-miR-34a-5p	hsa-miR-128-3p	hsa-miR-605-5p	hsa-miR-885-3p	hsa-miR-142-3p
hsa_circRNA_104761	hsa_circ_0001847	1.23564e-05	0.00012148	1.52509	up	hsa-miR-34c-5p	hsa-miR-449a	hsa-miR-449b-5p	hsa-miR-449c-5p	hsa-miR-370-3p
hsa_circRNA_101229	hsa_circ_0003285	7.30882e-05	0.000378914	1.52464	up	hsa-miR-511-3p	hsa-miR-376a-3p	hsa-miR-376b-3p	hsa-miR-1323	hsa-miR-147b
hsa_circRNA_104439	hsa_circ_0001730	7.46331e-05	0.000382304	1.5244	up	hsa-miR-433-3p	hsa-miR-193a-5p	hsa-miR-15b-3p	hsa-miR-580-3p	hsa-miR-450b-5p
hsa_circRNA_102003	hsa_circ_0042458	5.16415e-05	0.000299262	1.52398	up	hsa-miR-449c-5p	hsa-miR-520d-3p	hsa-miR-302a-3p	hsa-miR-373-3p	hsa-miR-203a-5p
hsa_circRNA_103012	hsa_circ_0059702	1.11836e-05	0.00011382	1.52235	up	hsa-miR-320a	hsa-miR-320b	hsa-miR-320c	hsa-miR-338-3p	hsa-miR-138-5p
hsa_circRNA_101145	hsa_circ_0028198	2.18331e-05	0.000168302	1.52167	up	hsa-miR-153-5p	hsa-miR-7-5p	hsa-miR-493-3p	hsa-miR-205-3p	hsa-miR-181c-5p
hsa_circRNA_104649	hsa_circ_0084904	0.0097503	0.0177128	1.52027	up	hsa-miR-302b-5p	hsa-miR-302c-5p	hsa-miR-302d-5p	hsa-miR-452-5p	hsa-miR-545-5p
hsa_circRNA_103348	hsa_circ_0065214	3.53148e-06	5.578e-05	1.52021	up	hsa-miR-608	hsa-miR-503-5p	hsa-miR-214-3p	hsa-miR-873-5p	hsa-miR-574-5p
hsa_circRNA_100883	hsa_circ_0005918	0.000178642	0.000714253	1.51899	up	hsa-miR-217	hsa-miR-376a-2-5p	hsa-miR-92b-3p	hsa-miR-511-5p	hsa-miR-92a-3p
hsa_circRNA_101820	hsa_circ_0039557	3.24284e-06	5.2691e-05	1.51705	up	hsa-miR-19a-3p	hsa-miR-19b-3p	hsa-miR-301a-3p	hsa-miR-626	hsa-miR-519c-3p
hsa_circRNA_100956	hsa_circ_0000357	5.16655e-05	0.000299262	1.51684	up	hsa-miR-149-5p	hsa-miR-138-5p	hsa-miR-125a-3p	hsa-miR-181a-5p	hsa-miR-421
hsa_circRNA_101004	hsa_circ_0000375	1.03474e-06	2.8333e-05	1.51629	up	hsa-miR-150-5p	hsa-miR-670-3p	hsa-miR-1301-3p	hsa-miR-762	hsa-miR-185-3p
hsa_circRNA_400014	hsa_circ_0092353	3.86572e-06	5.8218e-05	1.51534	up	hsa-miR-660-3p	hsa-miR-214-3p	hsa-miR-140-5p	hsa-miR-596	hsa-miR-216a-3p
hsa_circRNA_104475	hsa_circ_0082182	0.000770477	0.00219346	1.51454	up	hsa-miR-34c-5p	hsa-miR-449a	hsa-miR-449b-5p	hsa-miR-34a-5p	hsa-miR-34b-5p
hsa_circRNA_103442	hsa_circ_0003763	2.66922e-05	0.000192337	1.5139	up	hsa-miR-508-5p	hsa-miR-766-5p	hsa-miR-128-3p	hsa-miR-765	hsa-miR-454-3p
hsa_circRNA_104468	hsa_circ_0082139	1.00445e-05	0.000107346	1.5138	up	hsa-miR-891a-3p	hsa-miR-130a-5p	hsa-miR-371a-5p	hsa-miR-518c-5p	hsa-miR-593-3p
hsa_circRNA_104351	hsa_circ_0008537	0.000924576	0.00252401	1.51203	up	hsa-miR-490-5p	hsa-miR-876-5p	hsa-miR-619-3p	hsa-miR-331-3p	hsa-miR-411-3p
hsa_circRNA_102484	hsa_circ_0005571	1.26008e-05	0.000122454	1.51164	up	hsa-miR-520f-3p	hsa-miR-593-5p	hsa-miR-483-3p	hsa-miR-877-3p	hsa-miR-23b-3p
hsa_circRNA_102462	hsa_circ_0049700	2.09055e-06	4.0537e-05	1.51125	up	hsa-miR-30d-3p	hsa-miR-30a-3p	hsa-miR-30e-3p	hsa-miR-491-5p	hsa-miR-29b-2-5p
hsa_circRNA_103316	hsa_circ_0001279	1.38923e-06	3.269e-05	1.51087	up	hsa-miR-1296-5p	hsa-miR-634	hsa-miR-658	hsa-miR-548a-3p	hsa-miR-130b-5p
hsa_circRNA_000950	hsa_circ_0001525	6.3939e-07	2.4e-05	1.51077	up	hsa-let-7i-5p	hsa-let-7g-5p	hsa-miR-619-5p	hsa-let-7f-5p	hsa-miR-98-5p
hsa_circRNA_103359	hsa_circ_0008639	0.000447665	0.00143549	1.51016	up	hsa-miR-629-5p	hsa-miR-432-5p	hsa-miR-449c-3p	hsa-miR-32-3p	hsa-miR-873-5p
hsa_circRNA_101968	hsa_circ_0041811	1.70412e-05	0.000145818	1.50973	up	hsa-miR-143-3p	hsa-miR-484	hsa-miR-19b-2-5p	hsa-miR-132-3p	hsa-miR-212-3p
hsa_circRNA_102538	hsa_circ_0050745	2.10316e-06	4.0607e-05	1.50972	up	hsa-miR-612	hsa-miR-558	hsa-miR-670-3p	hsa-miR-877-3p
hsa_circRNA_104959	hsa_circ_0089490	1.49531e-06	3.3949e-05	1.50937	up	hsa-miR-767-5p	hsa-miR-15b-5p	hsa-miR-640	hsa-miR-134-5p	hsa-miR-497-5p
hsa_circRNA_100726	hsa_circ_0002456	9.95783e-05	0.000464288	1.50706	up	hsa-miR-597-3p	hsa-let-7a-2-3p	hsa-miR-660-3p	hsa-miR-486-5p	hsa-miR-874-5p
hsa_circRNA_001678	hsa_circ_0000517	1.09558e-06	2.964e-05	1.50632	up	hsa-miR-127-5p	hsa-miR-326	hsa-miR-330-5p	hsa-miR-597-3p	hsa-miR-204-3p
hsa_circRNA_104927	hsa_circ_0088737	0.000485474	0.0015344	1.5063	up	hsa-miR-500a-3p	hsa-miR-1301-3p	hsa-miR-647	hsa-miR-661	hsa-miR-1271-3p
hsa_circRNA_103964	hsa_circ_0005728	0.000245274	0.000903872	1.50619	up	hsa-miR-512-3p	hsa-miR-215-3p	hsa-miR-492	hsa-miR-105-5p	hsa-miR-200a-3p
hsa_circRNA_101320	hsa_circ_0031250	1.42682e-06	3.3401e-05	1.50561	up	hsa-miR-377-3p	hsa-miR-597-3p	hsa-miR-30c-2-3p	hsa-miR-188-5p	hsa-miR-335-5p
hsa_circRNA_101094	hsa_circ_0027478	5.16e-09	3.33e-06	1.50559	up	hsa-miR-1301-3p	hsa-miR-582-5p	hsa-miR-215-3p	hsa-miR-26b-3p	hsa-miR-646
hsa_circRNA_104412	hsa_circ_0080712	4.05905e-05	0.000253649	1.50471	up	hsa-miR-145-5p	hsa-miR-612	hsa-miR-1301-3p	hsa-miR-92a-2-5p	hsa-miR-149-5p
hsa_circRNA_102023	hsa_circ_0042852	3.42419e-06	5.486e-05	1.50347	up	hsa-miR-19a-3p	hsa-miR-301a-3p	hsa-miR-516b-5p	hsa-miR-148b-5p	hsa-miR-10b-3p
hsa_circRNA_103881	hsa_circ_0072876	6.6051e-06	8.1584e-05	1.50044	up	hsa-miR-133a-3p	hsa-miR-133b	hsa-miR-371a-5p	hsa-miR-181b-3p	hsa-miR-632
hsa_circRNA_400095	hsa_circ_0092321	0.00313531	0.0068864	1.50021	up	hsa-miR-328-5p	hsa-miR-632	hsa-miR-660-3p	hsa-miR-339-5p	hsa-miR-532-3p
