# Supplementary material for: Profiling and bioinformatic analysis of circular RNA expression regulated by c-Myc
Source: Oncotarget. 2017 May 10;8(42):71587–96. doi: 10.18632/oncotarget.17788 (PMC5641074; doi:10.18632/oncotarget.17788)
Supplement: Supplementary file 3 [file oncotarget-08-71587-s003.xlsx]

## Sheet: sheet1
Supplementary Table S3. The GO terms of Biogical Process analysis of upregulated and downregulated circRNAs
Overlapped biogical process
Category	Term	Feature
GOTERM_BP_DIRECT	GO:0043547	positive regulation of GTPase activity
GOTERM_BP_DIRECT	GO:0008284	positive regulation of cell proliferation
GOTERM_BP_DIRECT	GO:0000122	negative regulation of transcription from RNA polymerase II promoter
The biogical process associated with the upregulated circRNAs
Category	Term	Feature	p-Value	Fold Enrichment
GOTERM_BP_DIRECT	GO:0043547	positive regulation of GTPase activity	0.0140995	1.6451
GOTERM_BP_DIRECT	GO:0008284	positive regulation of cell proliferation	0.0261058	1.58932
GOTERM_BP_DIRECT	GO:0000122	negative regulation of transcription from RNA polymerase II promoter	0.0515108	1.38203
GOTERM_BP_DIRECT	GO:0052697	xenobiotic glucuronidation	1.51e-11	29.3071
GOTERM_BP_DIRECT	GO:0045922	negative regulation of fatty acid metabolic process	1.51e-11	29.3071
GOTERM_BP_DIRECT	GO:1904224	negative regulation of glucuronosyltransferase activity	3.98e-10	29.3071
GOTERM_BP_DIRECT	GO:2001030	negative regulation of cellular glucuronidation	3.98e-10	29.3071
GOTERM_BP_DIRECT	GO:0052696	flavonoid glucuronidation	1.18e-08	13.9558
GOTERM_BP_DIRECT	GO:0052695	cellular glucuronidation	1.18e-06	13.0254
GOTERM_BP_DIRECT	GO:0009813	flavonoid biosynthetic process	1.81e-06	12.3398
GOTERM_BP_DIRECT	GO:0051552	flavone metabolic process	1.89e-05	24.4226
GOTERM_BP_DIRECT	GO:0042573	retinoic acid metabolic process	4.62e-05	13.5264
GOTERM_BP_DIRECT	GO:0017144	drug metabolic process	0.000124	6.8958
GOTERM_BP_DIRECT	GO:0022010	central nervous system myelination	0.00193633	14.6536
GOTERM_BP_DIRECT	GO:0030036	actin cytoskeleton organization	0.000313	3.30887
GOTERM_BP_DIRECT	GO:0021861	forebrain radial glial cell differentiation	0.00663817	21.9804
GOTERM_BP_DIRECT	GO:0048709	oligodendrocyte differentiation	0.00163548	6.76319
GOTERM_BP_DIRECT	GO:0008016	regulation of heart contraction	0.00423314	5.49509
GOTERM_BP_DIRECT	GO:0020027	hemoglobin metabolic process	0.0158581	14.6536
GOTERM_BP_DIRECT	GO:0009642	response to light intensity	0.0158581	14.6536
GOTERM_BP_DIRECT	GO:0003416	endochondral bone growth	0.0158581	14.6536
GOTERM_BP_DIRECT	GO:0006906	vesicle fusion	0.00704184	6.37112
GOTERM_BP_DIRECT	GO:0045785	positive regulation of cell adhesion	0.0049843	4.36489
GOTERM_BP_DIRECT	GO:0021675	nerve development	0.0108068	8.37347
GOTERM_BP_DIRECT	GO:0042167	heme catabolic process	0.0217048	12.5602
GOTERM_BP_DIRECT	GO:0043576	regulation of respiratory gaseous exchange	0.0217048	12.5602
GOTERM_BP_DIRECT	GO:2000707	positive regulation of dense core granule biogenesis	0.0669628	29.3071
GOTERM_BP_DIRECT	GO:0045939	negative regulation of steroid metabolic process	0.0669628	29.3071
GOTERM_BP_DIRECT	GO:0010387	COP9 signalosome assembly	0.0669628	29.3071
GOTERM_BP_DIRECT	GO:0021681	cerebellar granular layer development	0.0669628	29.3071
GOTERM_BP_DIRECT	GO:0048384	retinoic acid receptor signaling pathway	0.0187188	6.8958
GOTERM_BP_DIRECT	GO:0007420	brain development	0.00672533	2.26602
GOTERM_BP_DIRECT	GO:0007389	pattern specification process	0.0160894	5.05296
GOTERM_BP_DIRECT	GO:0016079	synaptic vesicle exocytosis	0.0219058	6.5127
GOTERM_BP_DIRECT	GO:0006357	regulation of transcription from RNA polymerase II promoter	0.00651822	1.86206
GOTERM_BP_DIRECT	GO:0045058	T cell selection	0.0987463	19.5381
GOTERM_BP_DIRECT	GO:2000721	positive regulation of transcription from RNA polymerase II promoter involved in smooth muscle cell differentiation	0.0987463	19.5381
GOTERM_BP_DIRECT	GO:0019068	virion assembly	0.0253695	6.16992
GOTERM_BP_DIRECT	GO:0045909	positive regulation of vasodilation	0.022494	4.57924
GOTERM_BP_DIRECT	GO:0031295	T cell costimulation	0.0157829	3.0449
GOTERM_BP_DIRECT	GO:0021680	cerebellar Purkinje cell layer development	0.0519627	7.99286
GOTERM_BP_DIRECT	GO:0045879	negative regulation of smoothened signaling pathway	0.0374106	5.32857
GOTERM_BP_DIRECT	GO:0008344	adult locomotory behavior	0.0270762	3.51686
GOTERM_BP_DIRECT	GO:0006937	regulation of muscle contraction	0.0609811	7.32679
GOTERM_BP_DIRECT	GO:0019082	viral protein processing	0.0609811	7.32679
GOTERM_BP_DIRECT	GO:0030593	neutrophil chemotaxis	0.0246199	3.10833
GOTERM_BP_DIRECT	GO:0001819	positive regulation of cytokine production	0.0419659	5.09689
GOTERM_BP_DIRECT	GO:0034220	ion transmembrane transport	0.0177462	1.95381
GOTERM_BP_DIRECT	GO:0048712	negative regulation of astrocyte differentiation	0.0704852	6.76319
GOTERM_BP_DIRECT	GO:0007274	neuromuscular synaptic transmission	0.0518655	4.68914
GOTERM_BP_DIRECT	GO:0009967	positive regulation of signal transduction	0.0387797	3.19714
GOTERM_BP_DIRECT	GO:0021527	spinal cord association neuron differentiation	0.0804316	6.2801
GOTERM_BP_DIRECT	GO:0006006	glucose metabolic process	0.0323313	2.27187
GOTERM_BP_DIRECT	GO:0061621	canonical glycolysis	0.062782	4.3418
GOTERM_BP_DIRECT	GO:0051017	actin filament bundle assembly	0.062782	4.3418
GOTERM_BP_DIRECT	GO:0001701	in utero embryonic development	0.0298871	1.93538
GOTERM_BP_DIRECT	GO:0071347	cellular response to interleukin-1	0.0424081	2.73533
GOTERM_BP_DIRECT	GO:0007612	learning	0.0470769	3.03177
GOTERM_BP_DIRECT	GO:0006959	humoral immune response	0.0470769	3.03177
GOTERM_BP_DIRECT	GO:0048247	lymphocyte chemotaxis	0.0746662	4.04236
GOTERM_BP_DIRECT	GO:0051281	positive regulation of release of sequestered calcium ion into cytosol	0.0746662	4.04236
GOTERM_BP_DIRECT	GO:0043410	positive regulation of MAPK cascade	0.0523727	2.59684
GOTERM_BP_DIRECT	GO:0001666	response to hypoxia	0.0414662	1.97576
GOTERM_BP_DIRECT	GO:0030324	lung development	0.0550684	2.56438
GOTERM_BP_DIRECT	GO:0071363	cellular response to growth factor stimulus	0.0752803	3.11778
GOTERM_BP_DIRECT	GO:0001755	neural crest cell migration	0.0752803	3.11778
GOTERM_BP_DIRECT	GO:0097190	apoptotic signaling pathway	0.0526462	2.19804
GOTERM_BP_DIRECT	GO:0007268	synaptic transmission	0.0391077	1.58417
GOTERM_BP_DIRECT	GO:0006112	energy reserve metabolic process	0.0594208	2.2986
GOTERM_BP_DIRECT	GO:0006654	phosphatidic acid biosynthetic process	0.0941828	3.66339
GOTERM_BP_DIRECT	GO:0008283	cell proliferation	0.042826	1.61472
GOTERM_BP_DIRECT	GO:0050796	regulation of insulin secretion	0.0729743	2.38547
GOTERM_BP_DIRECT	GO:0045944	positive regulation of transcription from RNA polymerase II promoter	0.0428734	1.3349
GOTERM_BP_DIRECT	GO:0030154	cell differentiation	0.0513537	1.51816
GOTERM_BP_DIRECT	GO:0043524	negative regulation of neuron apoptotic process	0.0764347	2.02896
GOTERM_BP_DIRECT	GO:0045893	positive regulation of transcription, DNA-templated	0.055817	1.47124
GOTERM_BP_DIRECT	GO:0007010	cytoskeleton organization	0.0817447	2.13143
GOTERM_BP_DIRECT	GO:0007165	signal transduction	0.055356	1.30128
GOTERM_BP_DIRECT	GO:0031175	neuron projection development	0.0975906	2.20591
GOTERM_BP_DIRECT	GO:0007160	cell-matrix adhesion	0.0975906	2.20591
The biogical process associated with the downregulated circRNAs
Category	Term	Feature	PValue	Fold Enrichment
GOTERM_BP_DIRECT	GO:0098792	xenophagy	0.0597438	2.01684
GOTERM_BP_DIRECT	GO:0046718	viral entry into host cell	0.0963556	2.04113
GOTERM_BP_DIRECT	GO:0006904	vesicle docking involved in exocytosis	0.0918943	3.68292
GOTERM_BP_DIRECT	GO:0048010	vascular endothelial growth factor receptor signaling pathway	0.0443903	1.58261
GOTERM_BP_DIRECT	GO:0006810	transport	0.0247189	1.63995
GOTERM_BP_DIRECT	GO:0006412	translation	0.0500248	1.56039
GOTERM_BP_DIRECT	GO:0007179	transforming growth factor beta receptor signaling pathway	0.0544034	1.88238
GOTERM_BP_DIRECT	GO:0048488	synaptic vesicle endocytosis	0.0245722	4.41183
GOTERM_BP_DIRECT	GO:0008202	steroid metabolic process	0.0440732	2.69523
GOTERM_BP_DIRECT	GO:0006614	SRP-dependent cotranslational protein targeting to membrane	0.0657399	1.97914
GOTERM_BP_DIRECT	GO:0007264	small GTPase mediated signal transduction	0.000572927	1.61746
GOTERM_BP_DIRECT	GO:0001887	selenium compound metabolic process	0.0859342	1.87405
GOTERM_BP_DIRECT	GO:0006396	RNA processing	0.0594537	2.28938
GOTERM_BP_DIRECT	GO:0060041	retina development in camera-type eye	0.0804665	2.31621
GOTERM_BP_DIRECT	GO:0010039	response to iron ion	0.0655434	4.23535
GOTERM_BP_DIRECT	GO:0045471	response to ethanol	0.0896231	1.85761
GOTERM_BP_DIRECT	GO:0032355	response to estradiol	0.00977803	2.33303
GOTERM_BP_DIRECT	GO:0042493	response to drug	0.0601866	1.4895
GOTERM_BP_DIRECT	GO:0051209	release of sequestered calcium ion into cytosol	0.0950446	2.86173
GOTERM_BP_DIRECT	GO:0051056	regulation of small GTPase mediated signal transduction	0.024586	2.05446
GOTERM_BP_DIRECT	GO:2000377	regulation of reactive oxygen species metabolic process	0.0738892	4.03367
GOTERM_BP_DIRECT	GO:2000177	regulation of neural precursor cell proliferation	0.0514754	7.94129
GOTERM_BP_DIRECT	GO:0043030	regulation of macrophage activation	0.00489553	10.5884
GOTERM_BP_DIRECT	GO:0010906	regulation of glucose metabolic process	0.0576614	4.45827
GOTERM_BP_DIRECT	GO:0050790	regulation of catalytic activity	0.0222591	2.82357
GOTERM_BP_DIRECT	GO:0007265	Ras protein signal transduction	0.0368109	1.66954
GOTERM_BP_DIRECT	GO:0034497	protein localization to pre-autophagosomal structure	0.0921492	5.77548
GOTERM_BP_DIRECT	GO:0043491	protein kinase B signaling	0.0809863	3.02525
GOTERM_BP_DIRECT	GO:0006813	potassium ion transport	0.0786697	2.14448
GOTERM_BP_DIRECT	GO:2000679	positive regulation of transcription regulatory region DNA binding	0.0257621	6.05051
GOTERM_BP_DIRECT	GO:0090200	positive regulation of release of cytochrome c from mitochondria	0.0408629	3.78157
GOTERM_BP_DIRECT	GO:0032436	positive regulation of proteasomal ubiquitin-dependent protein catabolic process	0.0757836	2.35297
GOTERM_BP_DIRECT	GO:0043547	positive regulation of GTPase activity	0.0491253	1.40885
GOTERM_BP_DIRECT	GO:1903020	positive regulation of glycoprotein metabolic process	0.0920998	21.1768
GOTERM_BP_DIRECT	GO:0070374	positive regulation of ERK1 and ERK2 cascade	0.0568333	1.75429
GOTERM_BP_DIRECT	GO:0010718	positive regulation of epithelial to mesenchymal transition	0.0680468	3.2086
GOTERM_BP_DIRECT	GO:0060501	positive regulation of epithelial cell proliferation involved in lung morphogenesis	0.0293561	10.5884
GOTERM_BP_DIRECT	GO:0045737	positive regulation of cyclin-dependent protein serine/threonine kinase activity	0.0212487	4.60365
GOTERM_BP_DIRECT	GO:0051461	positive regulation of corticotropin secretion	0.0293561	10.5884
GOTERM_BP_DIRECT	GO:0008284	positive regulation of cell proliferation	0.000605603	1.79153
GOTERM_BP_DIRECT	GO:0045597	positive regulation of cell differentiation	0.0809863	3.02525
GOTERM_BP_DIRECT	GO:0030890	positive regulation of B cell proliferation	0.0950446	2.86173
GOTERM_BP_DIRECT	GO:0043065	positive regulation of apoptotic process	0.0263419	1.62898
GOTERM_BP_DIRECT	GO:0031100	organ regeneration	0.0353256	2.56688
GOTERM_BP_DIRECT	GO:0048011	neurotrophin TRK receptor signaling pathway	0.0124042	1.60836
GOTERM_BP_DIRECT	GO:0007270	neuron-neuron synaptic transmission	0.0398304	9.07576
GOTERM_BP_DIRECT	GO:0030512	negative regulation of transforming growth factor beta receptor signaling pathway	0.00854112	2.82357
GOTERM_BP_DIRECT	GO:0000122	negative regulation of transcription from RNA polymerase II promoter	0.0670909	1.29234
GOTERM_BP_DIRECT	GO:0014067	negative regulation of phosphatidylinositol 3-kinase signaling	0.0921492	5.77548
GOTERM_BP_DIRECT	GO:2000279	negative regulation of DNA biosynthetic process	0.0921492	5.77548
GOTERM_BP_DIRECT	GO:0061024	membrane organization	0.0356434	1.648
GOTERM_BP_DIRECT	GO:0000165	MAPK cascade	0.0705395	1.56222
GOTERM_BP_DIRECT	GO:0007259	JAK-STAT cascade	0.0620116	3.30887
GOTERM_BP_DIRECT	GO:0038110	interleukin-2-mediated signaling pathway	0.012507	15.8826
GOTERM_BP_DIRECT	GO:0072610	interleukin-12 secretion	0.0920998	21.1768
GOTERM_BP_DIRECT	GO:1902600	hydrogen ion transmembrane transport	0.0586488	2.5125
GOTERM_BP_DIRECT	GO:0040007	growth	0.0363351	3.92162
GOTERM_BP_DIRECT	GO:0006895	Golgi to endosome transport	0.0369671	5.29419
GOTERM_BP_DIRECT	GO:0031572	G2 DNA damage checkpoint	0.0655434	4.23535
GOTERM_BP_DIRECT	GO:0000082	G1/S transition of mitotic cell cycle	0.0559162	1.81117
GOTERM_BP_DIRECT	GO:0008543	fibroblast growth factor receptor signaling pathway	0.0611244	1.52299
GOTERM_BP_DIRECT	GO:0090557	establishment of endothelial intestinal barrier	0.0921492	5.77548
GOTERM_BP_DIRECT	GO:0002070	epithelial cell maturation	0.0201965	12.7061
GOTERM_BP_DIRECT	GO:0035767	endothelial cell chemotaxis	0.0641576	7.05892
GOTERM_BP_DIRECT	GO:0016568	chromatin modification	0.087199	1.96486
GOTERM_BP_DIRECT	GO:0002062	chondrocyte differentiation	0.0424576	3.09904
GOTERM_BP_DIRECT	GO:0006707	cholesterol catabolic process	0.0129733	7.70065
GOTERM_BP_DIRECT	GO:0070098	chemokine-mediated signaling pathway	0.0155769	2.76219
GOTERM_BP_DIRECT	GO:0071356	cellular response to tumor necrosis factor	0.0832511	1.98532
GOTERM_BP_DIRECT	GO:0071346	cellular response to interferon-gamma	0.0973208	2.44347
GOTERM_BP_DIRECT	GO:0071456	cellular response to hypoxia	0.0546173	1.95752
GOTERM_BP_DIRECT	GO:0006874	cellular calcium ion homeostasis	0.0794108	2.00622
GOTERM_BP_DIRECT	GO:0007267	cell-cell signaling	0.0527004	1.59666
GOTERM_BP_DIRECT	GO:0006584	catecholamine metabolic process	0.0398304	9.07576
GOTERM_BP_DIRECT	GO:0048148	behavioral response to cocaine	0.0310989	5.64714
GOTERM_BP_DIRECT	GO:0006915	apoptotic process	0.016625	1.45192
GOTERM_BP_DIRECT	GO:0019882	antigen processing and presentation	0.0287621	3.43407
GOTERM_BP_DIRECT	GO:0001525	angiogenesis	0.0571795	1.63639
GOTERM_BP_DIRECT	GO:0008343	adult feeding behavior	0.0777536	6.35303
GOTERM_BP_DIRECT	GO:0000186	activation of MAPKK activity	0.0451446	1.65731
